# Supplementary material for: Body temperature variation controls pre-mRNA processing and transcription of antiviral genes and SARS-CoV-2 replication
Source: Nucleic Acids Res. 2022 Jun 17;50(12):6769–85. doi: 10.1093/nar/gkac513 (PMC9262603; doi:10.1093/nar/gkac513)
Supplement: gkac513_Supplemental_Files [file gkac513_supplemental_files.zip]

Archive with 3 entries (3 files):
- Los_etal_SupplementaryMaterial.pdf
- TableS1.docx
- TableS1.xlsx
