# Supplementary material for: Body temperature variation controls pre-mRNA processing and transcription of antiviral genes and SARS-CoV-2 replication
Source: Nucleic Acids Res. 2022 Jun 17;50(12):6769–85. doi: 10.1093/nar/gkac513 (PMC9262603; doi:10.1093/nar/gkac513)
Supplement: gkac513_Supplemental_Files [file gkac513_supplemental_files.zip › TableS1.xlsx]

## Sheet: sig_37vs38_fc
Gene	Chr	Strand	Length	gene_type	34C_1	34C_2	34C_3	37C_1	37C_2	37C_3	37C_4	38C_1	38C_2	38C_3	log2FoldChange_34vs37	padj_34vs37	log2FoldChange_34vs38	padj_34vs38	log2FoldChange_37vs38	padj_37vs38	SUM	34C	37C	38C	SUM	34C	37C	38C
Rsad2	chr12	-	4335	protein_coding	172	252	319	252	324	274	180	875	1203	962	0.145637	0.372612	2.10933	5.02181e-32	1.8391	1.07142e-28	4813	247.667	257.5	1013.33	1518.5	0.1631	0.169575	0.667325
Ifit3	chr19	+	1745	protein_coding	91	146	130	94	146	164	123	347	550	605	0.160111	0.342119	2.06912	6.88698e-24	1.74054	1.97416e-20	2396	122.333	131.75	500.667	754.75	0.162085	0.174561	0.663354
Oasl2	chr5	+	6374	protein_coding	206	416	447	791	742	763	520	2214	2873	2476	1.09169	3.11091e-12	2.91976	1.03631e-77	1.73851	2.21763e-33	11448	356.333	704	2521	3581.33	0.0994974	0.196575	0.703928
Tbc1d9	chr8	+	5887	protein_coding	22	14	34	22	12	20	22	146	82	44	-0.0293933	0.877257	1.59705	2.20813e-05	1.64557	3.48794e-06	418	23.3333	19	90.6667	133	0.175439	0.142857	0.681704
Apol9b	chr15	+	1821	protein_coding	114	156	138	242	206	230	145	599	671	636	0.568861	0.000100576	2.30902	2.72183e-44	1.53731	1.07661e-24	3137	136	205.75	635.333	977.083	0.13919	0.210576	0.650235
Ifit1	chr19	+	2656	protein_coding	132	188	228	168	200	152	134	364	624	574	0.0124515	0.956096	1.54073	1.94179e-17	1.51537	8.10901e-19	2764	182.667	163.5	520.667	866.833	0.210729	0.188618	0.600654
Psd	chr19	-	7636	protein_coding	68	162	139	243	237	224	151	684	713	581	0.750658	3.32688e-05	2.50941	5.66987e-34	1.50179	1.48719e-15	3202	123	213.75	659.333	996.083	0.123484	0.21459	0.661926
Apol9a	chr15	-	5953	protein_coding	318	408	424	622	472	636	494	1510	1738	1507	0.587662	5.96016e-07	2.15693	3.03632e-66	1.44881	1.27326e-35	8129	383.333	556	1585	2524.33	0.151855	0.220256	0.627889
Ifit2	chr19	+	3927	protein_coding	416	440	680	486	554	614	358	1128	1764	1564	0.0858623	0.621193	1.57726	6.68605e-21	1.4374	1.20471e-19	8004	512	503	1485.33	2500.33	0.204773	0.201173	0.594054
Gdf15	chr8	-	1852	protein_coding	38	86	80	122	87	76	24	458	350	304	0.0651226	0.684512	2.02618	3.27366e-06	1.43287	4.37965e-05	1625	68	77.25	370.667	515.917	0.131804	0.149733	0.718462
Disp3	chr4	-	5450	protein_coding	48	72	92	118	127	118	106	377	392	279	0.593516	0.000770677	2.36356	1.11609e-25	1.42726	1.9237e-12	1729	70.6667	117.25	349.333	537.25	0.131534	0.218241	0.650225
Csf1	chr3	-	5281	protein_coding	20	32	74	98	48	72	44	352	413	176	0.1587	0.263259	2.4819	3.86288e-08	1.42404	4.38917e-05	1329	42	65.5	313.667	421.167	0.099723	0.15552	0.744757
Pirb	chr7	-	4471	protein_coding	27	34	48	49	59	47	12	127	164	133	0.111515	0.522969	1.8135	2.67501e-08	1.38372	2.08268e-06	700	36.3333	41.75	141.333	219.417	0.165591	0.190277	0.644132
Cxcr4	chr1	-	1808	protein_coding	42	44	38	66	68	14	30	162	168	138	0.0727334	0.688711	1.68573	7.68008e-07	1.34464	1.02674e-05	770	41.3333	44.5	156	241.833	0.170917	0.184011	0.645072
Stat2	chr10	+	5926	protein_coding	928	1654	1783	2077	1526	1649	1352	3736	5628	3992	0.27094	0.0425252	1.70972	1.0198e-31	1.33625	3.3058e-22	24325	1455	1651	4452	7558	0.192511	0.218444	0.589045
Cxcl10	chr5	-	2252	protein_coding	138	145	140	236	216	284	223	547	784	612	0.787663	1.41633e-07	2.26351	7.16658e-48	1.33246	2.00181e-21	3325	141	239.75	647.667	1028.42	0.137104	0.233125	0.629771
Cmpk2	chr12	+	4163	protein_coding	612	778	1012	832	750	1088	742	1766	2752	2346	0.19222	0.156127	1.58875	5.00956e-31	1.32698	1.29721e-24	12678	800.667	853	2288	3941.67	0.203129	0.216406	0.580465
Atf3	chr1	-	2154	protein_coding	1442	2580	3201	2675	2768	2894	1550	8036	7760	6333	0.0894684	0.635601	1.57877	1.07151e-08	1.3266	3.28305e-07	39239	2407.67	2471.75	7376.33	12255.8	0.196452	0.201681	0.601867
Sorbs3	chr14	-	3630	protein_coding	16	30	16	24	48	10	16	86	107	90	0.101795	0.53023	1.90095	6.78173e-07	1.32468	3.24394e-05	443	20.6667	24.5	94.3333	139.5	0.148148	0.175627	0.676225
Hmx3	chr7	+	1457	protein_coding	16	17	28	22	26	20	17	92	64	62	0.0596341	0.743558	1.61925	2.3144e-06	1.31674	1.62028e-05	364	20.3333	21.25	72.6667	114.25	0.177972	0.185996	0.636032
Ccrl2	chr9	-	2598	protein_coding	344	395	386	599	502	370	278	1196	1368	903	0.215051	0.179359	1.66002	2.60807e-16	1.27486	2.8051e-11	6341	375	437.25	1155.67	1967.92	0.190557	0.222189	0.587254
Oas3	chr5	-	7069	protein_coding	3818	6480	6579	9122	6734	7233	5751	15118	23157	16984	0.432577	0.000306888	1.81366	1.82461e-43	1.26784	1.72432e-24	100976	5625.67	7210	18419.7	31255.3	0.179991	0.230681	0.589329
Gpat3	chr5	+	3502	protein_coding	52	72	86	82	101	90	26	249	225	179	0.0898807	0.628332	1.53277	1.73261e-07	1.23714	4.59301e-06	1162	70	74.75	217.667	362.417	0.193148	0.206254	0.600598
Rasgef1b	chr5	-	13805	protein_coding	639	698	760	705	666	750	372	1481	1694	1512	-0.0136751	0.949066	1.196	2.17003e-13	1.23508	5.38166e-15	9277	699	623.25	1562.33	2884.58	0.242323	0.216062	0.541615
Gm5431	chr11	-	3862	protein_coding	107	157	195	178	192	191	94	316	559	424	0.144561	0.399951	1.49627	6.83505e-13	1.22298	6.30573e-10	2413	153	163.75	433	749.75	0.204068	0.218406	0.577526
Parp14	chr16	-	9306	protein_coding	1279	2037	2394	2353	1945	2297	1688	3828	6443	5057	0.231272	0.0706112	1.50671	2.21858e-30	1.20498	4.89912e-22	29321	1903.33	2070.75	5109.33	9083.42	0.209539	0.22797	0.56249
Batf2	chr19	+	2522	protein_coding	94	170	182	236	150	231	143	404	504	518	0.338686	0.0241573	1.74684	6.21168e-21	1.20386	3.01953e-12	2632	148.667	190	475.333	814	0.182637	0.233415	0.583948
Bmp2	chr2	+	3555	protein_coding	120	216	244	320	278	258	102	794	974	596	0.136293	0.405553	1.83065	2.85709e-07	1.20099	5.82664e-05	3902	193.333	239.5	788	1220.83	0.158362	0.196177	0.645461
Helz2	chr2	-	11529	protein_coding	2124	3129	3271	4064	2702	3137	2654	5994	10112	6908	0.240968	0.057325	1.50841	2.18008e-30	1.19476	1.15048e-21	44095	2841.33	3139.25	7671.33	13651.9	0.208127	0.229949	0.561924
Ifi203	chr1	-	6706	protein_coding	1660	2222	2632	2672	3046	3111	1791	5347	7089	6527	0.347465	0.00783816	1.62388	8.85841e-29	1.15545	6.63842e-17	36097	2171.33	2655	6321	11147.3	0.194785	0.238174	0.567041
Oasl1	chr5	+	2608	protein_coding	3328	5276	4890	5337	4155	4904	3809	9462	12622	9508	0.151798	0.208682	1.33103	1.01286e-32	1.14466	4.38951e-27	63291	4498	4551.25	10530.7	19579.9	0.229725	0.232445	0.53783
Gbp9	chr5	-	5173	protein_coding	200	220	205	132	208	187	123	285	479	461	-0.111613	0.529254	0.923788	9.62497e-07	1.14181	1.37079e-09	2500	208.333	162.5	408.333	779.167	0.26738	0.208556	0.524064
Gadd45a	chr6	-	1764	protein_coding	27	51	60	31	55	39	27	180	106	68	-0.020055	0.925745	1.10777	0.000269652	1.1402	9.49495e-05	644	46	38	118	202	0.227723	0.188119	0.584158
Dagla	chr19	-	5747	protein_coding	50	78	126	152	93	109	84	254	352	232	0.270285	0.0972269	1.72599	1.36245e-12	1.13577	2.5417e-07	1530	84.6667	109.5	279.333	473.5	0.17881	0.231257	0.589933
Csf3r	chr4	+	3609	protein_coding	207	313	318	447	347	288	204	734	803	763	0.228714	0.140806	1.51374	3.67919e-16	1.13449	1.07186e-10	4424	279.333	321.5	766.667	1367.5	0.204266	0.235101	0.560634
Ifi209	chr1	+	3547	protein_coding	28	56	54	50	40	68	28	80	154	154	0.0684129	0.725199	1.34022	7.58479e-07	1.13377	7.34981e-06	712	46	46.5	129.333	221.833	0.207363	0.209617	0.58302
Trafd1	chr5	-	4486	protein_coding	1907	2767	2705	3065	2428	2773	2240	5135	7107	5726	0.225741	0.0265361	1.38858	5.75425e-46	1.12584	3.62255e-34	35853	2459.67	2626.5	5989.33	11075.5	0.222082	0.237145	0.540773
Rin1	chr19	+	4820	protein_coding	84	161	159	180	168	162	130	448	404	307	0.2372	0.143073	1.58042	2.83284e-13	1.12022	2.56309e-08	2203	134.667	160	386.333	681	0.197748	0.234949	0.567303
Arhgef3	chr14	+	4527	protein_coding	154	272	266	262	346	336	168	674	746	592	0.261179	0.098673	1.59241	1.25264e-14	1.11761	7.24485e-09	3816	230.667	278	670.667	1179.33	0.195591	0.235726	0.568683
Ern1	chr11	-	8173	protein_coding	465	655	754	684	574	673	434	1344	1519	1191	0.0587965	0.734424	1.18824	1.41032e-15	1.1098	8.6243e-15	8293	624.667	591.25	1351.33	2567.25	0.243321	0.230305	0.526374
Znfx1	chr2	-	8189	protein_coding	1870	3380	3309	3894	2604	3175	2714	5212	9583	6884	0.221735	0.10128	1.40801	4.28475e-23	1.10593	3.39357e-16	42625	2853	3096.75	7226.33	13176.1	0.216529	0.235028	0.548443
Irgm2	chr11	+	3690	protein_coding	407	530	527	739	607	672	479	1302	1516	1392	0.41924	0.000352462	1.62367	8.24344e-39	1.10113	2.85059e-21	8171	488	624.25	1403.33	2515.58	0.193991	0.248153	0.557856
Ifi207	chr1	-	3422	protein_coding	1732	2567	3404	2692	1924	2854	2356	4714	6742	5167	0.0802317	0.621193	1.1777	3.4328e-16	1.06757	1.30759e-14	34152	2567.67	2456.5	5541	10565.2	0.243031	0.232509	0.524459
Usp18	chr6	+	2790	protein_coding	2891	3283	3636	2842	3168	3490	2604	5840	7227	6801	0.0380383	0.802179	1.09821	6.16705e-23	1.05442	2.7566e-23	41782	3270	3026	6622.67	12918.7	0.253122	0.234235	0.512643
Sqstm1	chr11	-	3356	protein_coding	13674	22929	23111	22981	19102	20463	13548	45253	46406	33679	0.071594	0.681936	1.15198	6.06365e-13	1.04643	1.20862e-11	261146	19904.7	19023.5	41779.3	80707.5	0.246627	0.235709	0.517664
Sh2d6	chr6	-	1690	protein_coding	122	201	186	99	113	141	51	288	267	187	-0.271753	0.0968201	0.534931	0.0222726	1.04478	7.0472e-06	1655	169.667	101	247.333	518	0.327542	0.194981	0.477477
Rnf213	chr11	+	16888	protein_coding	5707	10051	11424	12392	7572	9947	7673	15324	27931	20165	0.158658	0.289402	1.27222	2.26058e-16	1.03939	2.46508e-12	128186	9060.67	9396	21140	39596.7	0.228824	0.237293	0.533883
Rftn2	chr1	-	5871	protein_coding	105	98	91	78	91	104	95	212	212	227	0.030193	0.892947	1.09675	1.53362e-07	1.0368	2.84651e-07	1313	98	92	217	407	0.240786	0.226044	0.53317
Axl	chr7	-	5033	protein_coding	70	102	74	166	76	106	44	216	308	216	0.159691	0.352684	1.48502	3.25756e-08	1.03585	1.50954e-05	1378	82	98	246.667	426.667	0.192188	0.229688	0.578125
Igtp	chr11	+	2022	protein_coding	497	516	620	595	496	602	519	910	1438	1282	0.136105	0.306449	1.20542	4.28475e-23	1.02881	4.80428e-19	7475	544.333	553	1210	2307.33	0.235914	0.239671	0.524415
Trim46	chr3	-	3792	protein_coding	209	402	328	409	367	389	210	822	778	701	0.18253	0.261372	1.35038	2.50949e-12	1.02581	1.76986e-08	4615	313	343.75	767	1423.75	0.219842	0.24144	0.538718
Zbp1	chr2	-	3529	protein_coding	372	540	642	680	624	699	592	1170	1468	1534	0.409445	0.000470009	1.52346	1.17518e-34	1.01073	2.91905e-18	8321	518	648.75	1390.67	2557.42	0.202548	0.253674	0.543778
C3	chr17	-	5143	protein_coding	176	312	212	539	451	421	218	798	1076	880	0.741133	2.59601e-05	2.03236	2.55903e-23	1.0061	4.91687e-08	5083	233.333	407.25	918	1558.58	0.149709	0.261295	0.588996
Trim34b	chr7	+	1850	protein_coding	31	56	86	58	62	79	71	116	192	197	0.181372	0.284978	1.47016	1.026e-08	0.995031	1.16384e-05	948	57.6667	67.5	168.333	293.5	0.196479	0.229983	0.573538
Samd9l	chr6	-	5427	protein_coding	1126	1005	1681	1163	1391	1288	850	1931	3118	2776	0.0247624	0.905988	1.02989	8.56602e-10	0.99104	9.77094e-10	16329	1270.67	1173	2608.33	5052	0.251518	0.232185	0.516297
Ifi211	chr1	-	1785	protein_coding	132	153	234	122	187	173	83	255	387	361	-0.05879	0.769465	0.876333	4.28983e-05	0.986122	2.61937e-06	2087	173	141.25	334.333	648.583	0.266735	0.217782	0.515482
Tmem106a	chr11	+	3138	protein_coding	1068	1836	2019	1944	1716	2166	1564	3491	4552	3661	0.275828	0.0278485	1.34808	1.99338e-24	0.985671	3.80099e-15	24017	1641	1847.5	3901.33	7389.83	0.222062	0.250006	0.527933
Arg2	chr12	+	1428	protein_coding	28	22	34	16	34	37	23	71	86	74	0.038301	0.852399	1.1752	6.29405e-05	0.982486	0.000187354	425	28	27.5	77	132.5	0.211321	0.207547	0.581132
Nod2	chr8	+	5014	protein_coding	142	196	174	205	179	205	106	369	454	324	0.102368	0.569285	1.16845	7.3591e-10	0.979209	5.57333e-08	2354	170.667	173.75	382.333	726.75	0.234835	0.239078	0.526086
Sema4d	chr13	-	7679	protein_coding	2411	4465	4279	5022	3355	3697	3170	6312	10345	7750	0.156651	0.271869	1.19692	2.87973e-17	0.975998	4.85268e-13	50806	3718.33	3811	8135.67	15665	0.237366	0.243281	0.519353
Sarm1	chr11	-	5629	protein_coding	22	24	34	32	28	22	34	58	100	76	0.0943308	0.601824	1.3213	5.70651e-06	0.960642	0.000133634	430	26.6667	29	78	133.667	0.199501	0.216958	0.583541
Plxdc1	chr11	-	4836	protein_coding	104	186	124	144	106	152	157	224	391	329	0.110216	0.536587	1.16979	1.34054e-09	0.959743	1.38091e-07	1917	138	139.75	314.667	592.417	0.232944	0.235898	0.531158
Dtx3l	chr16	-	5725	protein_coding	932	1225	1268	1502	1312	1301	1069	2239	3365	2438	0.286547	0.0115984	1.31164	3.45883e-30	0.957268	1.04163e-18	16651	1141.67	1296	2680.67	5118.33	0.223054	0.253207	0.523738
Isg15	chr4	-	756	protein_coding	1847	2518	2649	2908	2844	2742	2272	4908	5708	5774	0.320008	0.00216794	1.33061	1.14355e-36	0.949567	1.15048e-21	34170	2338	2691.5	5463.33	10492.8	0.222819	0.256508	0.520673
Pdgfb	chr15	-	4161	protein_coding	1425	2125	2634	2602	2257	2890	2612	5228	6084	4785	0.397951	0.00185188	1.48185	2.51522e-25	0.947568	1.86262e-12	32642	2061.33	2590.25	5365.67	10017.2	0.205778	0.258579	0.535643
Ifi202b	chr1	-	1697	protein_coding	939	910	1512	874	1340	991	540	2091	3140	2364	-0.0314967	0.885457	0.909296	0.000785332	0.943132	0.000212827	14701	1120.33	936.25	2531.67	4588.25	0.244174	0.204054	0.551772
Trim34a	chr7	+	2592	protein_coding	49	46	71	54	48	96	37	100	191	148	0.0867273	0.645519	1.21666	3.70256e-06	0.939053	6.82546e-05	840	55.3333	58.75	146.333	260.417	0.21248	0.2256	0.56192
Parp11	chr6	+	7026	protein_coding	346	363	457	580	551	625	441	954	1278	1147	0.539538	6.21703e-06	1.61281	1.64812e-35	0.938448	5.88283e-15	6742	388.667	549.25	1126.33	2064.25	0.188285	0.266077	0.545638
Klf3	chr5	+	11243	protein_coding	134	277	263	304	219	264	162	499	615	418	0.146069	0.387194	1.2125	4.77639e-10	0.934873	2.93231e-07	3155	224.667	237.25	510.667	972.583	0.231	0.243938	0.525062
Plk2	chr13	+	4491	protein_coding	1889	2785	3874	1935	1716	2555	1752	4109	4515	3708	-0.230465	0.1139	0.611946	0.000155732	0.925627	1.83371e-09	28838	2849.33	1989.5	4110.67	8949.5	0.318379	0.222303	0.459318
Ddx58	chr4	-	7050	protein_coding	1870	2625	2613	2538	2723	3427	2076	4581	6171	5596	0.282017	0.0175941	1.28394	1.2486e-25	0.923852	1.87151e-15	34220	2369.33	2691	5449.33	10509.7	0.225443	0.25605	0.518507
Akap3	chr6	+	3153	protein_coding	16	14	26	22	20	56	20	60	98	94	0.222852	0.148192	1.90623	1.81716e-07	0.914061	0.000484607	426	18.6667	29.5	84	132.167	0.141236	0.223203	0.635561
Rusc2	chr4	+	7923	protein_coding	2412	3976	3732	4177	3093	3444	2381	6180	7509	5974	0.0908444	0.554718	1.04231	2.31054e-14	0.909292	2.78339e-12	42878	3373.33	3273.75	6554.33	13201.4	0.255528	0.247985	0.496487
Cd93	chr2	-	6677	protein_coding	56	84	76	84	54	72	70	136	164	162	0.063371	0.749048	1.05731	4.144e-07	0.90706	3.5417e-06	958	72	70	154	296	0.243243	0.236486	0.52027
Ifi204	chr1	-	3561	protein_coding	439	458	690	507	528	544	294	858	1115	953	-0.0122557	0.956096	0.89534	1.76766e-07	0.902676	3.80045e-08	6386	529	468.25	975.333	1972.58	0.268176	0.237379	0.494445
Slc40a1	chr1	-	9000	protein_coding	180	272	264	320	232	280	200	456	640	480	0.191664	0.19142	1.18991	5.77744e-15	0.899627	3.39242e-10	3324	238.667	258	525.333	1022	0.233529	0.252446	0.514025
Ifih1	chr2	-	8165	protein_coding	682	980	1234	968	965	1098	816	1599	2356	1869	0.127717	0.364487	1.07892	1.88733e-16	0.898983	4.85268e-13	12567	965.333	961.75	1941.33	3868.42	0.249542	0.248616	0.501842
Il7r	chr15	-	4663	protein_coding	94	72	180	72	48	82	56	170	168	126	-0.289988	0.0763216	0.395906	0.123856	0.895844	0.000143922	1068	115.333	64.5	154.667	334.5	0.344793	0.192825	0.462382
Rapgef2	chr3	-	14051	protein_coding	904	1484	1724	1702	1193	1753	1400	2618	3400	2952	0.243482	0.0628713	1.2107	9.68182e-19	0.874673	1.32281e-11	19130	1370.67	1512	2990	5872.67	0.233398	0.257464	0.509138
Sdc3	chr4	+	5989	protein_coding	1316	2432	2544	3609	2997	3627	3001	5218	8056	6431	0.758112	5.45419e-10	1.75294	4.79157e-42	0.873623	4.81201e-13	39231	2097.33	3308.5	6568.33	11974.2	0.175155	0.276303	0.548542
Agap1	chr1	+	17559	protein_coding	478	681	735	742	520	644	476	1350	1260	946	0.0497368	0.792823	0.969656	8.87145e-09	0.872966	4.79988e-08	7832	631.333	595.5	1185.33	2412.17	0.261729	0.246873	0.491398
Pml	chr9	-	5571	protein_coding	1514	2644	2748	3605	2815	3607	2602	4835	7713	6188	0.529134	5.04173e-06	1.53326	1.83466e-33	0.872675	2.92581e-13	38271	2302	3157.25	6245.33	11704.6	0.196675	0.269745	0.53358
Aff1	chr5	+	9458	protein_coding	1462	2229	2569	2251	1455	2018	1629	3470	4500	2974	-0.00621874	0.974846	0.873487	4.34126e-09	0.870148	8.09624e-10	24557	2086.67	1838.25	3648	7572.92	0.275543	0.24274	0.481717
Bbc3	chr7	+	2124	protein_coding	3437	5593	5559	6872	6023	7013	3840	12636	11493	10945	0.321859	0.0224579	1.358	1.40038e-16	0.869855	1.40377e-08	73411	4863	5937	11691.3	22491.3	0.216217	0.263968	0.519815
Usp11	chrX	+	4732	protein_coding	51	92	74	93	104	126	106	184	332	192	0.433113	0.00822956	1.70097	1.00762e-13	0.869742	7.16675e-06	1354	72.3333	107.25	236	415.583	0.174053	0.258071	0.567876
Tecpr1	chr5	-	12772	protein_coding	3532	5196	5148	3436	2908	3159	2166	5715	6356	4919	-0.391385	0.00161553	0.407009	0.00420663	0.866769	1.53196e-11	42535	4625.33	2917.25	5663.33	13205.9	0.350247	0.220905	0.428848
Ier5	chr1	-	3276	protein_coding	3306	4488	4284	5032	3892	4402	3356	8322	8794	6963	0.159185	0.235735	1.08612	7.22351e-17	0.864055	2.46508e-12	52839	4026	4170.5	8026.33	16222.8	0.248169	0.257076	0.494755
Bsn	chr9	-	15938	protein_coding	50	138	52	68	44	35	59	109	153	128	-0.15418	0.363999	0.577853	0.0244822	0.86372	0.000325045	836	80	51.5	130	261.5	0.305927	0.196941	0.497132
Gbp7	chr3	+	5614	protein_coding	14	20	42	29	46	58	18	95	151	72	0.207038	0.180091	1.8177	5.41439e-07	0.860913	0.000790372	545	25.3333	37.75	106	169.083	0.149828	0.223263	0.62691
Mib2	chr4	-	4724	protein_coding	816	1353	1123	1688	1599	1499	876	2958	3082	2428	0.367943	0.0109404	1.43792	2.28704e-16	0.859705	9.2284e-08	17422	1097.33	1415.5	2822.67	5335.5	0.205666	0.265298	0.529035
Ndst1	chr18	-	8279	protein_coding	152	238	276	296	158	255	140	436	471	405	0.0508689	0.799866	0.981361	6.28811e-07	0.858948	3.2575e-06	2827	222	212.25	437.333	871.583	0.254709	0.243522	0.501769
Jun	chr4	-	3189	protein_coding	2059	3118	3166	3465	2496	3297	2932	5191	6829	5550	0.253652	0.0238225	1.1722	1.12206e-25	0.85544	6.08944e-16	38103	2781	3047.5	5856.67	11685.2	0.237994	0.260801	0.501205
Fos	chr12	+	2352	protein_coding	252	344	276	444	331	420	352	646	791	818	0.458991	0.000176725	1.44996	4.00014e-28	0.855143	2.05115e-12	4674	290.667	386.75	751.667	1429.08	0.203394	0.270628	0.525978
Irf1	chr11	+	3976	protein_coding	662	1045	921	1282	1048	1217	823	1904	2432	1966	0.394842	0.000790379	1.356	3.1516e-27	0.851108	4.7318e-13	13300	876	1092.5	2100.67	4069.17	0.215277	0.268482	0.51624
Tor3a	chr1	-	3892	protein_coding	5114	7462	7438	7939	6384	6645	6486	11317	15710	12341	0.18181	0.0900627	1.07384	1.15739e-26	0.850548	2.8797e-19	86836	6671.33	6863.5	13122.7	26657.5	0.250261	0.25747	0.492269
Isg20	chr7	+	1860	protein_coding	330	345	338	466	489	487	298	652	967	986	0.370134	0.00736069	1.38792	1.57758e-18	0.845884	6.4719e-09	5358	337.667	435	868.333	1641	0.205769	0.265082	0.529149
Mndal	chr1	-	3628	protein_coding	1409	1695	2045	2090	2271	2455	1565	3454	4815	3929	0.359519	0.00302151	1.3155	3.91937e-24	0.845608	4.19744e-12	25728	1716.33	2095.25	4066	7877.58	0.217876	0.265976	0.516148
Tmem154	chr3	+	4738	protein_coding	588	819	849	578	666	743	356	1172	1260	1059	-0.121118	0.468209	0.679808	8.14088e-05	0.840204	2.4415e-07	8090	752	585.75	1163.67	2501.42	0.30063	0.234167	0.465203
Mocos	chr18	+	3225	protein_coding	116	207	216	257	214	260	205	394	554	441	0.405118	0.00366505	1.43256	3.48849e-19	0.838591	7.98431e-09	2864	179.667	234	463	876.667	0.204943	0.26692	0.528137
Arhgap22	chr14	+	3876	protein_coding	85	165	145	122	90	143	118	237	258	234	0.0152887	0.946969	0.894049	3.72036e-06	0.832896	4.19599e-06	1597	131.667	118.25	243	492.917	0.267117	0.239899	0.492984
Lgals9	chr11	-	2137	protein_coding	3696	6199	6152	7148	5898	7464	5372	10933	13834	11893	0.380779	0.000465541	1.30124	2.0718e-30	0.832841	8.00124e-15	78589	5349	6470.5	12220	24039.5	0.222509	0.269161	0.50833
Ptchd1	chrX	-	3005	protein_coding	261	391	462	254	260	360	218	555	616	462	-0.165351	0.303175	0.611222	0.000524415	0.832757	4.89066e-07	3839	371.333	273	544.333	1188.67	0.312395	0.229669	0.457936
Tlr3	chr8	-	5207	protein_coding	118	176	244	197	128	139	140	244	363	326	-0.0386706	0.854141	0.795201	1.80426e-05	0.829087	2.19397e-06	2075	179.333	151	311	641.333	0.279626	0.235447	0.484927
Tmem132a	chr19	-	4548	protein_coding	186	279	259	433	344	476	329	640	910	725	0.77626	4.73988e-09	1.73978	1.39893e-36	0.825172	3.13293e-11	4581	241.333	395.5	758.333	1395.17	0.172978	0.283479	0.543543
Tmem86a	chr7	+	1887	protein_coding	299	452	432	746	560	515	246	1277	1251	1166	0.201218	0.221689	1.51226	3.95177e-07	0.824987	0.000477373	6944	394.333	516.75	1231.33	2142.42	0.18406	0.2412	0.57474
Irf7	chr7	-	3776	protein_coding	4958	9070	8449	11300	9074	11186	8190	15696	21469	19178	0.501239	3.40696e-06	1.43487	5.47057e-35	0.823562	5.57038e-14	118570	7492.33	9937.5	18781	36210.8	0.206909	0.274434	0.518657
Agrn	chr4	-	9285	protein_coding	308	550	434	896	510	594	607	1002	1679	1198	0.597902	3.23163e-05	1.6478	2.42548e-23	0.823126	4.06634e-08	7778	430.667	651.75	1293	2375.42	0.181302	0.274373	0.544326
Ankrd55	chr13	+	6390	protein_coding	194	231	315	307	329	373	248	624	596	624	0.350484	0.0157457	1.37769	1.73593e-15	0.822257	1.70842e-07	3841	246.667	314.25	614.667	1175.58	0.209825	0.267314	0.522861
Stat1	chr1	+	7105	protein_coding	450	545	655	728	777	707	592	1215	1659	1181	0.404091	0.00144234	1.36702	9.7283e-23	0.821768	2.15155e-10	8509	550	701	1351.67	2602.67	0.211322	0.269339	0.519339
Gpr132	chr12	-	2715	protein_coding	220	317	250	268	312	201	205	464	551	465	0.0505083	0.793445	0.929092	1.14677e-07	0.817144	6.48629e-07	3253	262.333	246.5	493.333	1002.17	0.261766	0.245967	0.492267
Fam129a	chr1	+	7380	protein_coding	1063	1540	1900	1768	1823	2320	1285	3159	4036	3193	0.315951	0.0203047	1.27513	8.42497e-17	0.812923	1.19242e-08	22087	1501	1799	3462.67	6762.67	0.221954	0.266019	0.512027
Hck	chr2	+	2092	protein_coding	1328	2212	2170	3140	2947	3166	1968	4819	5970	5110	0.613917	7.33669e-07	1.58175	6.65101e-31	0.809862	2.00155e-10	32830	1903.33	2805.25	5299.67	10008.2	0.190176	0.280294	0.52953
Cpeb2	chr5	+	7816	protein_coding	232	344	299	271	139	186	260	361	493	452	-0.158847	0.336211	0.596559	0.00134158	0.808662	3.10568e-06	3037	291.667	214	435.333	941	0.309954	0.227418	0.462628
Herc6	chr6	+	9292	protein_coding	57	53	73	98	103	80	68	124	241	200	0.354663	0.0286424	1.562	3.99027e-11	0.802845	4.29794e-05	1097	61	87.25	188.333	336.583	0.181233	0.259223	0.559544
Fam20c	chr5	+	6590	protein_coding	5113	8169	8981	8634	6774	7951	6900	12203	17077	13128	0.166126	0.174242	1.02367	1.04548e-18	0.802085	2.39619e-13	94930	7421	7564.75	14136	29121.8	0.254827	0.259763	0.48541
Dusp4	chr8	+	2740	protein_coding	2363	3326	3761	2963	2069	2726	2481	4405	5810	4204	-0.0929803	0.52493	0.696392	6.38793e-08	0.801784	3.13293e-11	34108	3150	2559.75	4806.33	10516.1	0.299541	0.243413	0.457046
Slfn8	chr11	-	4091	protein_coding	492	764	687	754	638	821	558	940	1614	1393	0.206012	0.104393	1.08233	6.11301e-18	0.801702	1.03108e-11	8661	647.667	692.75	1315.67	2656.08	0.243843	0.260816	0.495341
Siglec1	chr2	-	7143	protein_coding	747	1268	1155	1468	1033	1120	916	1761	2787	1942	0.204407	0.131761	1.09666	2.36994e-15	0.801588	7.38058e-10	14197	1056.67	1134.25	2163.33	4354.25	0.242675	0.260493	0.496833
Nfkbie	chr17	+	3045	protein_coding	196	359	338	572	496	541	296	936	1162	725	0.618287	0.000145322	1.73264	1.08582e-18	0.800496	3.03046e-06	5621	297.667	476.25	941	1714.92	0.173575	0.27771	0.548715
Atp5k	chr5	-	616	protein_coding	5748	7742	7092	5870	6234	6260	7149	2728	3574	4476	0.0537227	0.745014	-0.747429	4.20453e-08	-0.802174	3.97061e-10	56873	6860.67	6378.25	3592.67	16831.6	0.407607	0.378945	0.213448
Nhp2	chr11	+	1146	protein_coding	33456	47349	38694	32073	29808	32905	39861	15714	19164	20950	-0.0438064	0.793445	-0.90109	1.24402e-11	-0.826091	5.42172e-11	309974	39833	33661.8	18609.3	92104.1	0.432478	0.365475	0.202047
Snrnp25	chr11	+	1041	protein_coding	3736	5264	4465	4428	3517	3719	4476	1862	2452	2382	0.0168547	0.925169	-0.827788	6.65388e-12	-0.839333	1.92805e-13	36301	4488.33	4035	2232	10755.3	0.417312	0.375163	0.207525
3110082I17Rik	chr5	-	2885	protein_coding	4471	6505	5730	3175	2384	2751	3526	1142	1678	1757	-0.600825	2.20424e-06	-1.70027	1.01286e-32	-0.939203	3.25717e-12	33119	5568.67	2959	1525.67	10053.3	0.553912	0.29433	0.151757
Fkbp1b	chr12	-	1021	protein_coding	212	265	306	178	173	171	181	79	82	88	-0.258969	0.0833917	-1.40617	1.11032e-13	-0.976254	7.235e-08	1735	261	175.75	83	519.75	0.502165	0.338143	0.159692
Cd101	chr3	-	3330	protein_coding	617	872	603	702	515	610	773	224	340	386	0.0436002	0.822106	-0.913647	1.05124e-07	-0.983511	3.92778e-09	5642	697.333	650	316.667	1664	0.419071	0.390625	0.190304
Sik1	chr17	-	5133	protein_coding	198	220	216	144	112	118	172	36	58	82	-0.242793	0.135592	-1.58369	9.61887e-11	-1.05428	3.2575e-06	1356	211.333	136.5	58.6667	406.5	0.519885	0.335793	0.144321
1700003F12Rik	chr2	+	976	protein_coding	292	539	464	252	195	264	164	64	113	109	-0.604231	7.36945e-05	-1.97341	1.89946e-24	-1.12098	1.71435e-09	2456	431.667	218.75	95.3333	745.75	0.578836	0.293329	0.127836
Caprin2	chr6	-	14140	protein_coding	512	337	298	250	202	198	171	50	108	80	-0.456295	0.00625062	-2.09446	2.49467e-16	-1.22516	2.43018e-07	2206	382.333	205.25	79.3333	666.917	0.573285	0.30776	0.118955
Haghl	chr17	-	2643	protein_coding	1211	1669	1467	745	597	574	529	206	329	243	-1.03221	1.88709e-17	-2.32981	5.65767e-71	-1.23525	4.89912e-22	7570	1449	611.25	259.333	2319.58	0.624681	0.263517	0.111802
Mnd1	chr3	-	875	protein_coding	1353	1310	1346	614	674	761	548	226	288	275	-0.79978	1.49005e-09	-2.19774	3.57008e-51	-1.28357	9.07133e-20	7395	1336.33	649.25	263	2248.58	0.5943	0.288737	0.116963
Slc14a1	chr18	-	3995	protein_coding	90	105	96	84	72	75	27	13	14	18	-0.167858	0.319448	-2.27968	1.17529e-10	-1.68115	1.80707e-07	594	97	64.5	15	176.5	0.549575	0.365439	0.0849858
Rbm3	chrX	-	4698	protein_coding	33542	36076	35175	12105	12250	12584	10219	2839	4332	3801	-1.38255	1.64353e-46	-3.12816	5.03848e-207	-1.70926	3.83304e-70	162923	34931	11789.5	3657.33	50377.8	0.69338	0.234022	0.0725981

## Sheet: sig34vs37_fc
Gene	Chr	Strand	Length	gene_type	34C_1	34C_2	34C_3	37C_1	37C_2	37C_3	37C_4	38C_1	38C_2	38C_3	log2FoldChange_34vs37	padj_34vs37	log2FoldChange_34vs38	padj_34vs38	log2FoldChange_37vs38	padj_37vs38	SUM	34C	37C	38C	SUM	34C	37C	38C
Nxnl1	chr8	-	2730	protein_coding	14	14	10	60	45	55	32	59	63	78	1.5372	1.06891e-06	2.22066	4.16675e-10	0.208907	0.278509	430	12.6667	48	66.6667	127.333	0.0994764	0.376963	0.52356
Zfp467	chr6	-	4255	protein_coding	46	45	27	132	124	94	89	93	202	146	1.35118	2.10319e-07	1.78957	8.22682e-11	0.189826	0.321236	998	39.3333	109.75	147	296.083	0.132845	0.370673	0.496482
Crybg2	chr4	+	7801	protein_coding	90	173	115	291	279	333	246	360	542	482	1.27687	1.80136e-14	1.9456	8.68612e-31	0.510621	0.000237685	2911	126	287.25	461.333	874.583	0.144069	0.328442	0.527489
Nat14	chr7	+	2080	protein_coding	26	36	58	123	62	137	78	146	196	148	1.18102	4.37347e-06	1.99822	1.02009e-12	0.397439	0.0290077	1010	40	100	163.333	303.333	0.131868	0.32967	0.538462
Col27a1	chr4	+	13022	protein_coding	39	42	47	124	76	92	109	82	118	126	1.15363	1.39714e-06	1.23977	2.75504e-07	0.038619	0.873043	855	42.6667	100.25	108.667	251.583	0.169593	0.398476	0.431931
Ltb	chr17	+	1516	protein_coding	3776	6923	6644	12044	12063	13810	8099	17743	20260	20800	1.11355	2.82388e-15	1.8801	1.81669e-38	0.640005	1.08468e-06	122162	5781	11504	19601	36886	0.156726	0.31188	0.531394
Oasl2	chr5	+	6374	protein_coding	206	416	447	791	742	763	520	2214	2873	2476	1.09169	3.11091e-12	2.91976	1.03631e-77	1.73851	2.21763e-33	11448	356.333	704	2521	3581.33	0.0994974	0.196575	0.703928
Nxn	chr11	-	3239	protein_coding	228	304	282	598	526	618	412	436	590	696	1.08348	3.27215e-14	1.12605	5.66824e-15	0.0415214	0.823427	4690	271.333	538.5	574	1383.83	0.196074	0.389136	0.41479
Ankrd37	chr8	-	1539	protein_coding	298	356	230	605	805	606	436	328	487	448	1.08166	1.0692e-08	0.51261	0.00757652	-0.422039	0.00800902	4599	294.667	613	421	1328.67	0.221776	0.461365	0.316859
Defb25	chr2	-	293	protein_coding	32	68	37	118	105	111	75	110	127	138	1.08153	4.37347e-06	1.3979	1.33765e-08	0.150492	0.442102	921	45.6667	102.25	125	272.917	0.167328	0.374656	0.458015
Siglece	chr7	-	1849	protein_coding	77	76	67	159	160	133	168	228	260	240	1.07454	1.73526e-07	1.7421	2.98785e-16	0.423686	0.00882325	1568	73.3333	155	242.667	471	0.155697	0.329087	0.515216
Rarg	chr15	-	4261	protein_coding	302	522	416	988	832	902	570	1240	1266	1038	1.07245	6.64087e-11	1.61007	1.27203e-21	0.394847	0.00619159	8076	413.333	823	1181.33	2417.67	0.170964	0.340411	0.488625
Ier5l	chr2	-	2683	protein_coding	108	166	146	234	264	352	268	328	404	430	1.07025	5.71981e-10	1.52051	4.08391e-18	0.321455	0.0308647	2700	140	279.5	387.333	806.833	0.173518	0.346416	0.480066
Nrtn	chr17	-	1023	protein_coding	70	146	96	225	138	326	198	162	198	302	0.995732	1.21722e-05	0.990983	2.02448e-05	-0.0209685	0.932198	1861	104	221.75	220.667	546.417	0.190331	0.405826	0.403843
Pfkl	chr10	-	6675	protein_coding	4906	7321	6494	12991	11051	10999	10093	7891	13113	12348	0.994683	4.94917e-23	0.908513	2.97846e-18	-0.0698386	0.602926	97207	6240.33	11283.5	11117.3	28641.2	0.21788	0.393961	0.388159
B3gnt3	chr8	-	3055	protein_coding	92	182	185	343	264	328	212	386	628	480	0.956279	3.98981e-08	1.76645	1.21071e-22	0.601194	6.36435e-05	3100	153	286.75	498	937.75	0.163156	0.305785	0.531058
Pex6	chr17	+	3796	protein_coding	1370	2529	2076	4143	3375	3885	2677	4635	5881	5976	0.942248	2.86522e-14	1.57242	3.68395e-35	0.530612	5.3452e-06	36547	1991.67	3520	5497.33	11009	0.180913	0.319738	0.499349
Arc	chr15	-	3057	protein_coding	144	200	156	310	230	338	384	206	362	304	0.939373	2.92465e-07	0.776314	3.01607e-05	-0.12529	0.502533	2634	166.667	315.5	290.667	772.833	0.215657	0.408238	0.376105
Bcar1	chr8	-	4547	protein_coding	40	40	32	90	140	115	40	30	58	56	0.93766	0.000290533	0.258368	0.393101	-0.525788	0.0103781	641	37.3333	96.25	48	181.583	0.205599	0.53006	0.264341
Pcyox1l	chr18	-	2645	protein_coding	529	937	811	1544	1224	1380	1179	1592	2818	2246	0.93292	4.15024e-14	1.6322	6.92761e-38	0.59689	2.41451e-07	14260	759	1331.75	2218.67	4309.42	0.176126	0.309033	0.514842
Gls2	chr10	+	3474	protein_coding	18	16	25	34	62	76	36	50	92	66	0.929041	0.000361159	1.53248	3.33354e-06	0.147308	0.465807	475	19.6667	52	69.3333	141	0.13948	0.368794	0.491726
Cfd	chr10	+	922	protein_coding	22	44	43	52	78	107	94	70	62	68	0.914486	0.000215589	0.711996	0.00625716	-0.155549	0.438372	640	36.3333	82.75	66.6667	185.75	0.195603	0.445491	0.358905
Il10ra	chr9	-	3498	protein_coding	349	512	442	923	815	799	548	785	1106	859	0.912547	4.3079e-11	1.13488	9.33911e-16	0.170794	0.240088	7138	434.333	771.25	916.667	2122.25	0.204657	0.363411	0.431932
Serpine1	chr5	-	3876	protein_coding	274	334	316	594	441	541	617	324	512	498	0.904032	8.28641e-10	0.569375	0.000212388	-0.281619	0.046129	4451	308	548.25	444.667	1300.92	0.236756	0.421434	0.34181
Chrm4	chr2	+	1440	protein_coding	209	326	288	701	419	476	387	347	564	522	0.898867	2.08063e-08	0.819971	5.29e-07	-0.0707716	0.711136	4239	274.333	495.75	477.667	1247.75	0.219862	0.397315	0.382822
Asb2	chr12	-	3542	protein_coding	96	98	131	239	198	244	135	267	378	355	0.895937	7.3906e-07	1.64571	1.20248e-17	0.507143	0.00103437	2141	108.333	204	333.333	645.667	0.167785	0.315953	0.516262
Ctf2	chr7	-	1875	protein_coding	68	72	128	126	162	264	200	242	164	246	0.867933	0.000149177	1.17879	4.71992e-06	0.102584	0.630913	1672	89.3333	188	217.333	494.667	0.180593	0.380054	0.439353
Vsir	chr10	+	5014	protein_coding	1146	1794	1502	3199	2498	2344	1936	2470	3525	2973	0.850221	4.28194e-12	1.08634	9.61299e-18	0.184976	0.162542	23387	1480.67	2494.25	2989.33	6964.25	0.21261	0.358151	0.42924
Tmc8	chr11	+	3056	protein_coding	103	164	157	279	269	285	173	363	415	378	0.849372	4.27597e-07	1.50749	2.68151e-17	0.451954	0.00217583	2586	141.333	251.5	385.333	778.167	0.181623	0.323196	0.495181
Hsph1	chr5	-	7266	protein_coding	2334	3182	3020	5024	3612	5176	5873	3457	7146	6707	0.841738	5.27003e-08	1.01531	2.94356e-10	0.108863	0.537872	45531	2845.33	4921.25	5770	13536.6	0.210196	0.363552	0.426252
Amh	chr10	+	1670	protein_coding	30	52	30	96	51	101	75	38	73	65	0.822742	0.000339324	0.514335	0.0459411	-0.251493	0.181831	611	37.3333	80.75	58.6667	176.75	0.211221	0.45686	0.331919
Fbxo8	chr8	+	5476	protein_coding	2162	1821	2188	914	1045	934	1022	792	1159	897	-0.801934	3.47047e-08	-0.934137	8.95665e-10	-0.0768431	0.673116	12934	2057	978.75	949.333	3985.08	0.516175	0.245603	0.238222
Bcap29	chr12	-	7590	protein_coding	4595	3599	4815	2017	2285	2280	1732	1130	1834	1664	-0.806715	2.63054e-08	-1.33647	4.08391e-18	-0.382239	0.00582444	25951	4336.33	2078.5	1542.67	7957.5	0.544937	0.2612	0.193863
Fam204a	chr19	-	5761	protein_coding	756	691	845	348	353	359	355	223	355	288	-0.85654	2.6357e-09	-1.22933	5.85993e-16	-0.268498	0.0659507	4573	764	353.75	288.667	1406.42	0.543225	0.251526	0.20525
Glmn	chr5	-	2688	protein_coding	596	470	760	279	285	265	244	167	259	244	-0.892334	1.4586e-07	-1.23965	5.49565e-12	-0.221463	0.184714	3569	608.667	268.25	223.333	1100.25	0.553208	0.243808	0.202984
Gnpda2	chr5	-	6862	protein_coding	676	604	800	332	349	329	214	304	425	277	-0.892514	1.94161e-07	-0.820318	3.29589e-06	0.0663051	0.749551	4310	693.333	306	335.333	1334.67	0.519481	0.229271	0.251249
Gpcpd1	chr2	-	7289	protein_coding	432	412	487	198	218	225	128	158	295	232	-0.912499	2.66492e-07	-0.74876	3.49995e-05	0.128483	0.493553	2785	443.667	192.25	228.333	864.25	0.513355	0.222447	0.264198
Pla2g4c	chr7	+	3747	protein_coding	78	79	69	14	16	31	32	28	46	24	-0.921259	0.000363108	-0.699182	0.0107522	0.151885	0.439282	417	75.3333	23.25	32.6667	131.25	0.573968	0.177143	0.248889
Serpinb9	chr13	+	3494	protein_coding	474	440	668	211	260	282	138	293	465	371	-0.922668	8.18096e-07	-0.314049	0.132978	0.506734	0.00211572	3602	527.333	222.75	376.333	1126.42	0.468151	0.197751	0.334098
Haghl	chr17	-	2643	protein_coding	1211	1669	1467	745	597	574	529	206	329	243	-1.03221	1.88709e-17	-2.32981	5.65767e-71	-1.23525	4.89912e-22	7570	1449	611.25	259.333	2319.58	0.624681	0.263517	0.111802
Id2	chr12	-	2438	protein_coding	1433	1357	1463	588	579	581	614	472	610	472	-1.0467	5.99792e-14	-1.27546	7.79292e-19	-0.181762	0.222576	8169	1417.67	590.5	518	2526.17	0.561193	0.233753	0.205054
Nxpe4	chr9	+	5911	protein_coding	97	120	164	65	35	36	25	36	26	33	-1.12275	2.3814e-05	-1.55315	2.61573e-07	-0.139468	0.493553	637	127	40.25	31.6667	198.917	0.638458	0.202346	0.159196
Fkbp7	chr2	-	1485	protein_coding	115	170	110	38	52	36	40	26	48	49	-1.20999	2.08287e-06	-1.31404	6.79088e-07	-0.0392462	0.873434	684	131.667	41.5	41	214.167	0.614786	0.193774	0.19144
Cirbp	chr10	+	2604	protein_coding	1257	1758	1559	599	558	485	359	376	464	364	-1.37705	4.94917e-23	-1.74053	8.3037e-32	-0.269433	0.0582658	7779	1524.67	500.25	401.333	2426.25	0.628405	0.206182	0.165413
Rbm3	chrX	-	4698	protein_coding	33542	36076	35175	12105	12250	12584	10219	2839	4332	3801	-1.38255	1.64353e-46	-3.12816	5.03848e-207	-1.70926	3.83304e-70	162923	34931	11789.5	3657.33	50377.8	0.69338	0.234022	0.0725981

## Sheet: sig34vs38fc
Gene	Chr	Strand	Length	gene_type	34C_1	34C_2	34C_3	37C_1	37C_2	37C_3	37C_4	38C_1	38C_2	38C_3	log2FoldChange_34vs37	padj_34vs37	log2FoldChange_34vs38	padj_34vs38	log2FoldChange_37vs38	padj_37vs38	SUM	34C	37C	38C	SUM	34C	37C	38C
Oasl2	chr5	+	6374	protein_coding	206	416	447	791	742	763	520	2214	2873	2476	1.09169	3.11091e-12	2.91976	1.03631e-77	1.73851	2.21763e-33	11448	356.333	704	2521	3581.33	0.0994974	0.196575	0.703928
Psd	chr19	-	7636	protein_coding	68	162	139	243	237	224	151	684	713	581	0.750658	3.32688e-05	2.50941	5.66987e-34	1.50179	1.48719e-15	3202	123	213.75	659.333	996.083	0.123484	0.21459	0.661926
Csf1	chr3	-	5281	protein_coding	20	32	74	98	48	72	44	352	413	176	0.1587	0.263259	2.4819	3.86288e-08	1.42404	4.38917e-05	1329	42	65.5	313.667	421.167	0.099723	0.15552	0.744757
Disp3	chr4	-	5450	protein_coding	48	72	92	118	127	118	106	377	392	279	0.593516	0.000770677	2.36356	1.11609e-25	1.42726	1.9237e-12	1729	70.6667	117.25	349.333	537.25	0.131534	0.218241	0.650225
Apol9b	chr15	+	1821	protein_coding	114	156	138	242	206	230	145	599	671	636	0.568861	0.000100576	2.30902	2.72183e-44	1.53731	1.07661e-24	3137	136	205.75	635.333	977.083	0.13919	0.210576	0.650235
Cxcl10	chr5	-	2252	protein_coding	138	145	140	236	216	284	223	547	784	612	0.787663	1.41633e-07	2.26351	7.16658e-48	1.33246	2.00181e-21	3325	141	239.75	647.667	1028.42	0.137104	0.233125	0.629771
Nxnl1	chr8	-	2730	protein_coding	14	14	10	60	45	55	32	59	63	78	1.5372	1.06891e-06	2.22066	4.16675e-10	0.208907	0.278509	430	12.6667	48	66.6667	127.333	0.0994764	0.376963	0.52356
Apol9a	chr15	-	5953	protein_coding	318	408	424	622	472	636	494	1510	1738	1507	0.587662	5.96016e-07	2.15693	3.03632e-66	1.44881	1.27326e-35	8129	383.333	556	1585	2524.33	0.151855	0.220256	0.627889
Rsad2	chr12	-	4335	protein_coding	172	252	319	252	324	274	180	875	1203	962	0.145637	0.372612	2.10933	5.02181e-32	1.8391	1.07142e-28	4813	247.667	257.5	1013.33	1518.5	0.1631	0.169575	0.667325
Ifit3	chr19	+	1745	protein_coding	91	146	130	94	146	164	123	347	550	605	0.160111	0.342119	2.06912	6.88698e-24	1.74054	1.97416e-20	2396	122.333	131.75	500.667	754.75	0.162085	0.174561	0.663354
Wdr78	chr4	-	7307	protein_coding	12	12	12	40	31	29	26	56	54	60	0.772415	0.00117769	2.03312	2.67501e-08	0.384134	0.0444794	332	12	31.5	56.6667	100.167	0.1198	0.314476	0.565724
C3	chr17	-	5143	protein_coding	176	312	212	539	451	421	218	798	1076	880	0.741133	2.59601e-05	2.03236	2.55903e-23	1.0061	4.91687e-08	5083	233.333	407.25	918	1558.58	0.149709	0.261295	0.588996
Gdf15	chr8	-	1852	protein_coding	38	86	80	122	87	76	24	458	350	304	0.0651226	0.684512	2.02618	3.27366e-06	1.43287	4.37965e-05	1625	68	77.25	370.667	515.917	0.131804	0.149733	0.718462
Nat14	chr7	+	2080	protein_coding	26	36	58	123	62	137	78	146	196	148	1.18102	4.37347e-06	1.99822	1.02009e-12	0.397439	0.0290077	1010	40	100	163.333	303.333	0.131868	0.32967	0.538462
Sec14l2	chr11	-	3505	protein_coding	10	32	21	28	46	64	22	84	128	70	0.373479	0.0258706	1.96221	7.76378e-08	0.615693	0.00486284	505	21	40	94	155	0.135484	0.258065	0.606452
Crybg2	chr4	+	7801	protein_coding	90	173	115	291	279	333	246	360	542	482	1.27687	1.80136e-14	1.9456	8.68612e-31	0.510621	0.000237685	2911	126	287.25	461.333	874.583	0.144069	0.328442	0.527489
Akap3	chr6	+	3153	protein_coding	16	14	26	22	20	56	20	60	98	94	0.222852	0.148192	1.90623	1.81716e-07	0.914061	0.000484607	426	18.6667	29.5	84	132.167	0.141236	0.223203	0.635561
Sorbs3	chr14	-	3630	protein_coding	16	30	16	24	48	10	16	86	107	90	0.101795	0.53023	1.90095	6.78173e-07	1.32468	3.24394e-05	443	20.6667	24.5	94.3333	139.5	0.148148	0.175627	0.676225
Ltb	chr17	+	1516	protein_coding	3776	6923	6644	12044	12063	13810	8099	17743	20260	20800	1.11355	2.82388e-15	1.8801	1.81669e-38	0.640005	1.08468e-06	122162	5781	11504	19601	36886	0.156726	0.31188	0.531394
Fam19a3	chr3	-	4484	protein_coding	30	10	11	67	24	38	37	78	103	61	0.456471	0.0112225	1.84867	1.47789e-06	0.362817	0.0577132	459	17	41.5	80.6667	139.167	0.122156	0.298204	0.579641
Bmp2	chr2	+	3555	protein_coding	120	216	244	320	278	258	102	794	974	596	0.136293	0.405553	1.83065	2.85709e-07	1.20099	5.82664e-05	3902	193.333	239.5	788	1220.83	0.158362	0.196177	0.645461
Gbp7	chr3	+	5614	protein_coding	14	20	42	29	46	58	18	95	151	72	0.207038	0.180091	1.8177	5.41439e-07	0.860913	0.000790372	545	25.3333	37.75	106	169.083	0.149828	0.223263	0.62691
Oas3	chr5	-	7069	protein_coding	3818	6480	6579	9122	6734	7233	5751	15118	23157	16984	0.432577	0.000306888	1.81366	1.82461e-43	1.26784	1.72432e-24	100976	5625.67	7210	18419.7	31255.3	0.179991	0.230681	0.589329
Pirb	chr7	-	4471	protein_coding	27	34	48	49	59	47	12	127	164	133	0.111515	0.522969	1.8135	2.67501e-08	1.38372	2.08268e-06	700	36.3333	41.75	141.333	219.417	0.165591	0.190277	0.644132
Plekhg2	chr7	-	6797	protein_coding	92	248	156	336	302	242	228	452	604	590	0.711562	4.22927e-05	1.79775	7.55649e-19	0.764387	8.75717e-06	3250	165.333	277	548.667	991	0.166835	0.279516	0.55365
Zfp467	chr6	-	4255	protein_coding	46	45	27	132	124	94	89	93	202	146	1.35118	2.10319e-07	1.78957	8.22682e-11	0.189826	0.321236	998	39.3333	109.75	147	296.083	0.132845	0.370673	0.496482
B3gnt3	chr8	-	3055	protein_coding	92	182	185	343	264	328	212	386	628	480	0.956279	3.98981e-08	1.76645	1.21071e-22	0.601194	6.36435e-05	3100	153	286.75	498	937.75	0.163156	0.305785	0.531058
Mgl2	chr11	+	2094	protein_coding	17	14	14	33	28	30	35	56	64	57	0.492269	0.0083839	1.75611	2.64705e-07	0.419785	0.0297268	348	15	31.5	59	105.5	0.14218	0.298578	0.559242
Sdc3	chr4	+	5989	protein_coding	1316	2432	2544	3609	2997	3627	3001	5218	8056	6431	0.758112	5.45419e-10	1.75294	4.79157e-42	0.873623	4.81201e-13	39231	2097.33	3308.5	6568.33	11974.2	0.175155	0.276303	0.548542
Batf2	chr19	+	2522	protein_coding	94	170	182	236	150	231	143	404	504	518	0.338686	0.0241573	1.74684	6.21168e-21	1.20386	3.01953e-12	2632	148.667	190	475.333	814	0.182637	0.233415	0.583948
Siglece	chr7	-	1849	protein_coding	77	76	67	159	160	133	168	228	260	240	1.07454	1.73526e-07	1.7421	2.98785e-16	0.423686	0.00882325	1568	73.3333	155	242.667	471	0.155697	0.329087	0.515216
Tmem132a	chr19	-	4548	protein_coding	186	279	259	433	344	476	329	640	910	725	0.77626	4.73988e-09	1.73978	1.39893e-36	0.825172	3.13293e-11	4581	241.333	395.5	758.333	1395.17	0.172978	0.283479	0.543543
Nfkbie	chr17	+	3045	protein_coding	196	359	338	572	496	541	296	936	1162	725	0.618287	0.000145322	1.73264	1.08582e-18	0.800496	3.03046e-06	5621	297.667	476.25	941	1714.92	0.173575	0.27771	0.548715
Dagla	chr19	-	5747	protein_coding	50	78	126	152	93	109	84	254	352	232	0.270285	0.0972269	1.72599	1.36245e-12	1.13577	2.5417e-07	1530	84.6667	109.5	279.333	473.5	0.17881	0.231257	0.589933
Fam171a2	chr11	-	3119	protein_coding	12	40	42	68	50	64	32	119	132	82	0.371592	0.0271388	1.71812	8.19491e-08	0.579743	0.00508776	641	31.3333	53.5	111	195.833	0.16	0.273191	0.566809
Stat2	chr10	+	5926	protein_coding	928	1654	1783	2077	1526	1649	1352	3736	5628	3992	0.27094	0.0425252	1.70972	1.0198e-31	1.33625	3.3058e-22	24325	1455	1651	4452	7558	0.192511	0.218444	0.589045
Usp11	chrX	+	4732	protein_coding	51	92	74	93	104	126	106	184	332	192	0.433113	0.00822956	1.70097	1.00762e-13	0.869742	7.16675e-06	1354	72.3333	107.25	236	415.583	0.174053	0.258071	0.567876
Ccr2	chr9	+	6760	protein_coding	32	34	38	66	63	80	32	106	129	121	0.462168	0.00880409	1.69234	1.37752e-09	0.608579	0.00199107	701	34.6667	60.25	118.667	213.583	0.16231	0.282091	0.555599
Cxcr4	chr1	-	1808	protein_coding	42	44	38	66	68	14	30	162	168	138	0.0727334	0.688711	1.68573	7.68008e-07	1.34464	1.02674e-05	770	41.3333	44.5	156	241.833	0.170917	0.184011	0.645072
Pik3ip1	chr11	+	4272	protein_coding	18	28	37	70	54	39	32	89	110	88	0.424906	0.0148271	1.67104	3.89881e-08	0.535779	0.00667799	565	27.6667	48.75	95.6667	172.083	0.160775	0.283293	0.555932
Ccrl2	chr9	-	2598	protein_coding	344	395	386	599	502	370	278	1196	1368	903	0.215051	0.179359	1.66002	2.60807e-16	1.27486	2.8051e-11	6341	375	437.25	1155.67	1967.92	0.190557	0.222189	0.587254
Hdac11	chr6	+	3849	protein_coding	11	32	16	52	37	45	19	67	85	64	0.411233	0.017732	1.65645	1.15152e-06	0.410666	0.0341459	428	19.6667	38.25	72	129.917	0.151379	0.294419	0.554201
Agrn	chr4	-	9285	protein_coding	308	550	434	896	510	594	607	1002	1679	1198	0.597902	3.23163e-05	1.6478	2.42548e-23	0.823126	4.06634e-08	7778	430.667	651.75	1293	2375.42	0.181302	0.274373	0.544326
Asb2	chr12	-	3542	protein_coding	96	98	131	239	198	244	135	267	378	355	0.895937	7.3906e-07	1.64571	1.20248e-17	0.507143	0.00103437	2141	108.333	204	333.333	645.667	0.167785	0.315953	0.516262
Pcyox1l	chr18	-	2645	protein_coding	529	937	811	1544	1224	1380	1179	1592	2818	2246	0.93292	4.15024e-14	1.6322	6.92761e-38	0.59689	2.41451e-07	14260	759	1331.75	2218.67	4309.42	0.176126	0.309033	0.514842
Ifi203	chr1	-	6706	protein_coding	1660	2222	2632	2672	3046	3111	1791	5347	7089	6527	0.347465	0.00783816	1.62388	8.85841e-29	1.15545	6.63842e-17	36097	2171.33	2655	6321	11147.3	0.194785	0.238174	0.567041
Irgm2	chr11	+	3690	protein_coding	407	530	527	739	607	672	479	1302	1516	1392	0.41924	0.000352462	1.62367	8.24344e-39	1.10113	2.85059e-21	8171	488	624.25	1403.33	2515.58	0.193991	0.248153	0.557856
Hmx3	chr7	+	1457	protein_coding	16	17	28	22	26	20	17	92	64	62	0.0596341	0.743558	1.61925	2.3144e-06	1.31674	1.62028e-05	364	20.3333	21.25	72.6667	114.25	0.177972	0.185996	0.636032
Hid1	chr11	-	4595	protein_coding	26	10	18	40	23	40	22	100	80	39	0.214805	0.148427	1.61334	1.58306e-05	0.532372	0.0117996	398	18	31.25	73	122.25	0.147239	0.255624	0.597137
Parp11	chr6	+	7026	protein_coding	346	363	457	580	551	625	441	954	1278	1147	0.539538	6.21703e-06	1.61281	1.64812e-35	0.938448	5.88283e-15	6742	388.667	549.25	1126.33	2064.25	0.188285	0.266077	0.545638
S1pr1	chr3	-	3046	protein_coding	22	102	146	158	156	132	76	442	376	380	0.139184	0.321405	1.612	7.3667e-05	0.570702	0.00885248	1990	90	130.5	399.333	619.833	0.1452	0.21054	0.644259
Rarg	chr15	-	4261	protein_coding	302	522	416	988	832	902	570	1240	1266	1038	1.07245	6.64087e-11	1.61007	1.27203e-21	0.394847	0.00619159	8076	413.333	823	1181.33	2417.67	0.170964	0.340411	0.488625
Tbc1d9	chr8	+	5887	protein_coding	22	14	34	22	12	20	22	146	82	44	-0.0293933	0.877257	1.59705	2.20813e-05	1.64557	3.48794e-06	418	23.3333	19	90.6667	133	0.175439	0.142857	0.681704
Arhgef3	chr14	+	4527	protein_coding	154	272	266	262	346	336	168	674	746	592	0.261179	0.098673	1.59241	1.25264e-14	1.11761	7.24485e-09	3816	230.667	278	670.667	1179.33	0.195591	0.235726	0.568683
Cmpk2	chr12	+	4163	protein_coding	612	778	1012	832	750	1088	742	1766	2752	2346	0.19222	0.156127	1.58875	5.00956e-31	1.32698	1.29721e-24	12678	800.667	853	2288	3941.67	0.203129	0.216406	0.580465
Icosl	chr10	+	4620	protein_coding	141	252	245	376	305	342	234	717	698	422	0.464018	0.00379925	1.5886	7.99317e-14	0.760389	2.64364e-05	3732	212.667	314.25	612.333	1139.25	0.186673	0.275839	0.537488
Entpd1	chr19	+	5580	protein_coding	10	35	30	65	94	80	20	98	91	82	0.749771	0.00141089	1.58538	8.35962e-06	0.172134	0.371984	605	25	64.75	90.3333	180.083	0.138825	0.359556	0.50162
Hck	chr2	+	2092	protein_coding	1328	2212	2170	3140	2947	3166	1968	4819	5970	5110	0.613917	7.33669e-07	1.58175	6.65101e-31	0.809862	2.00155e-10	32830	1903.33	2805.25	5299.67	10008.2	0.190176	0.280294	0.52953
Dgkg	chr16	-	9255	protein_coding	25	34	88	107	66	111	76	129	172	171	0.538012	0.00428217	1.5817	3.91087e-08	0.417392	0.0263672	979	49	90	157.333	296.333	0.165354	0.303712	0.530934
Rin1	chr19	+	4820	protein_coding	84	161	159	180	168	162	130	448	404	307	0.2372	0.143073	1.58042	2.83284e-13	1.12022	2.56309e-08	2203	134.667	160	386.333	681	0.197748	0.234949	0.567303
Atf3	chr1	-	2154	protein_coding	1442	2580	3201	2675	2768	2894	1550	8036	7760	6333	0.0894684	0.635601	1.57877	1.07151e-08	1.3266	3.28305e-07	39239	2407.67	2471.75	7376.33	12255.8	0.196452	0.201681	0.601867
Ifit2	chr19	+	3927	protein_coding	416	440	680	486	554	614	358	1128	1764	1564	0.0858623	0.621193	1.57726	6.68605e-21	1.4374	1.20471e-19	8004	512	503	1485.33	2500.33	0.204773	0.201173	0.594054
Pex6	chr17	+	3796	protein_coding	1370	2529	2076	4143	3375	3885	2677	4635	5881	5976	0.942248	2.86522e-14	1.57242	3.68395e-35	0.530612	5.3452e-06	36547	1991.67	3520	5497.33	11009	0.180913	0.319738	0.499349
Neurl3	chr1	-	3217	protein_coding	584	792	670	1306	1111	1019	572	2001	2130	1692	0.490469	0.00113618	1.56592	4.64355e-17	0.79379	1.78442e-06	11877	682	1002	1941	3625	0.188138	0.276414	0.535448
Herc6	chr6	+	9292	protein_coding	57	53	73	98	103	80	68	124	241	200	0.354663	0.0286424	1.562	3.99027e-11	0.802845	4.29794e-05	1097	61	87.25	188.333	336.583	0.181233	0.259223	0.559544
Hsd17b14	chr7	+	2046	protein_coding	20	40	23	72	54	72	33	96	88	83	0.644991	0.00198935	1.55645	2.86176e-07	0.30616	0.101884	581	27.6667	57.75	89	174.417	0.158624	0.331104	0.510272
Rrad	chr8	-	1577	protein_coding	187	254	218	410	384	310	220	636	663	557	0.526746	0.000610691	1.54806	1.49058e-16	0.725779	7.77608e-06	3839	219.667	331	618.667	1169.33	0.187856	0.283067	0.529076
Ifit1	chr19	+	2656	protein_coding	132	188	228	168	200	152	134	364	624	574	0.0124515	0.956096	1.54073	1.94179e-17	1.51537	8.10901e-19	2764	182.667	163.5	520.667	866.833	0.210729	0.188618	0.600654
Pml	chr9	-	5571	protein_coding	1514	2644	2748	3605	2815	3607	2602	4835	7713	6188	0.529134	5.04173e-06	1.53326	1.83466e-33	0.872675	2.92581e-13	38271	2302	3157.25	6245.33	11704.6	0.196675	0.269745	0.53358
Gpat3	chr5	+	3502	protein_coding	52	72	86	82	101	90	26	249	225	179	0.0898807	0.628332	1.53277	1.73261e-07	1.23714	4.59301e-06	1162	70	74.75	217.667	362.417	0.193148	0.206254	0.600598
Gls2	chr10	+	3474	protein_coding	18	16	25	34	62	76	36	50	92	66	0.929041	0.000361159	1.53248	3.33354e-06	0.147308	0.465807	475	19.6667	52	69.3333	141	0.13948	0.368794	0.491726
Zbp1	chr2	-	3529	protein_coding	372	540	642	680	624	699	592	1170	1468	1534	0.409445	0.000470009	1.52346	1.17518e-34	1.01073	2.91905e-18	8321	518	648.75	1390.67	2557.42	0.202548	0.253674	0.543778
Ier5l	chr2	-	2683	protein_coding	108	166	146	234	264	352	268	328	404	430	1.07025	5.71981e-10	1.52051	4.08391e-18	0.321455	0.0308647	2700	140	279.5	387.333	806.833	0.173518	0.346416	0.480066
Csf3r	chr4	+	3609	protein_coding	207	313	318	447	347	288	204	734	803	763	0.228714	0.140806	1.51374	3.67919e-16	1.13449	1.07186e-10	4424	279.333	321.5	766.667	1367.5	0.204266	0.235101	0.560634
Tmem86a	chr7	+	1887	protein_coding	299	452	432	746	560	515	246	1277	1251	1166	0.201218	0.221689	1.51226	3.95177e-07	0.824987	0.000477373	6944	394.333	516.75	1231.33	2142.42	0.18406	0.2412	0.57474
Traf1	chr2	-	8819	protein_coding	688	1014	850	1840	1349	1406	962	2309	2397	2133	0.729861	2.97413e-07	1.51014	2.80192e-22	0.586143	2.06754e-05	14948	850.667	1389.25	2279.67	4519.58	0.188218	0.307385	0.504398
Helz2	chr2	-	11529	protein_coding	2124	3129	3271	4064	2702	3137	2654	5994	10112	6908	0.240968	0.057325	1.50841	2.18008e-30	1.19476	1.15048e-21	44095	2841.33	3139.25	7671.33	13651.9	0.208127	0.229949	0.561924
Tnfaip3	chr10	-	7226	protein_coding	204	372	370	486	444	541	333	818	992	730	0.514337	0.00031897	1.50766	2.01884e-19	0.759849	3.64985e-07	5290	315.333	451	846.667	1613	0.195495	0.279603	0.524902
Spef1	chr2	-	2747	protein_coding	70	83	66	101	175	122	105	169	281	201	0.597564	0.00104915	1.50766	2.54128e-10	0.46396	0.00832204	1373	73	125.75	217	415.75	0.175586	0.302465	0.521948
Tmc8	chr11	+	3056	protein_coding	103	164	157	279	269	285	173	363	415	378	0.849372	4.27597e-07	1.50749	2.68151e-17	0.451954	0.00217583	2586	141.333	251.5	385.333	778.167	0.181623	0.323196	0.495181
Parp14	chr16	-	9306	protein_coding	1279	2037	2394	2353	1945	2297	1688	3828	6443	5057	0.231272	0.0706112	1.50671	2.21858e-30	1.20498	4.89912e-22	29321	1903.33	2070.75	5109.33	9083.42	0.209539	0.22797	0.56249
Gm5431	chr11	-	3862	protein_coding	107	157	195	178	192	191	94	316	559	424	0.144561	0.399951	1.49627	6.83505e-13	1.22298	6.30573e-10	2413	153	163.75	433	749.75	0.204068	0.218406	0.577526
Myo1f	chr17	+	4970	protein_coding	923	1870	1937	2470	2194	2213	2291	3070	5047	4472	0.600943	5.10184e-06	1.49324	6.59467e-24	0.702109	1.8792e-07	26487	1576.67	2292	4196.33	8065	0.195495	0.284191	0.520314
Axl	chr7	-	5033	protein_coding	70	102	74	166	76	106	44	216	308	216	0.159691	0.352684	1.48502	3.25756e-08	1.03585	1.50954e-05	1378	82	98	246.667	426.667	0.192188	0.229688	0.578125
Pdgfb	chr15	-	4161	protein_coding	1425	2125	2634	2602	2257	2890	2612	5228	6084	4785	0.397951	0.00185188	1.48185	2.51522e-25	0.947568	1.86262e-12	32642	2061.33	2590.25	5365.67	10017.2	0.205778	0.258579	0.535643
Abtb2	chr2	+	6032	protein_coding	118	132	228	282	220	290	118	650	570	380	0.191228	0.2236	1.4773	1.24786e-05	0.614235	0.00545178	2988	159.333	227.5	533.333	920.167	0.173157	0.247238	0.579605
Trim34b	chr7	+	1850	protein_coding	31	56	86	58	62	79	71	116	192	197	0.181372	0.284978	1.47016	1.026e-08	0.995031	1.16384e-05	948	57.6667	67.5	168.333	293.5	0.196479	0.229983	0.573538
Prob1	chr18	-	4888	protein_coding	50	36	32	148	66	86	40	140	138	108	0.56134	0.00438165	1.47016	2.68405e-06	0.270386	0.151563	844	39.3333	85	128.667	253	0.155468	0.335968	0.508564
Ebi3	chr17	+	1154	protein_coding	345	490	523	840	723	875	555	1100	1175	1235	0.79163	2.24772e-09	1.46463	5.30328e-26	0.531817	1.87962e-05	7861	452.667	748.25	1170	2370.92	0.190925	0.315595	0.49348
Col4a5	chrX	+	6718	protein_coding	643	884	842	1708	997	970	1222	1780	2587	1916	0.639002	6.56451e-06	1.46007	8.60715e-20	0.602397	2.04565e-05	13549	789.667	1224.25	2094.33	4108.25	0.192215	0.297998	0.509787
Col11a2	chr17	+	6874	protein_coding	78	114	76	184	142	140	68	274	240	242	0.367939	0.0253161	1.45815	4.74193e-09	0.618313	0.00124476	1558	89.3333	133.5	252	474.833	0.188136	0.281151	0.530713
Cd5	chr19	-	4928	protein_coding	112	144	161	286	254	251	154	337	412	366	0.734864	7.63479e-06	1.45797	1.19897e-15	0.475816	0.001579	2477	139	236.25	371.667	746.917	0.186098	0.3163	0.497601
L1cam	chrX	-	7347	protein_coding	126	253	352	428	273	368	266	558	810	584	0.398088	0.0103928	1.45031	9.80422e-13	0.735221	2.69064e-05	4018	243.667	333.75	650.667	1228.08	0.198412	0.271765	0.529823
Fos	chr12	+	2352	protein_coding	252	344	276	444	331	420	352	646	791	818	0.458991	0.000176725	1.44996	4.00014e-28	0.855143	2.05115e-12	4674	290.667	386.75	751.667	1429.08	0.203394	0.270628	0.525978
Mib2	chr4	-	4724	protein_coding	816	1353	1123	1688	1599	1499	876	2958	3082	2428	0.367943	0.0109404	1.43792	2.28704e-16	0.859705	9.2284e-08	17422	1097.33	1415.5	2822.67	5335.5	0.205666	0.265298	0.529035
Irf7	chr7	-	3776	protein_coding	4958	9070	8449	11300	9074	11186	8190	15696	21469	19178	0.501239	3.40696e-06	1.43487	5.47057e-35	0.823562	5.57038e-14	118570	7492.33	9937.5	18781	36210.8	0.206909	0.274434	0.518657
Mocos	chr18	+	3225	protein_coding	116	207	216	257	214	260	205	394	554	441	0.405118	0.00366505	1.43256	3.48849e-19	0.838591	7.98431e-09	2864	179.667	234	463	876.667	0.204943	0.26692	0.528137
Fam120c	chrX	+	5823	protein_coding	50	111	118	125	82	167	192	189	334	270	0.409605	0.0148446	1.42731	2.73494e-08	0.507762	0.0064402	1638	93	141.5	264.333	498.833	0.186435	0.283662	0.529903
Armc2	chr10	-	7188	protein_coding	62	80	76	92	120	100	77	200	237	158	0.310271	0.0539424	1.42335	4.52349e-10	0.756147	7.35949e-05	1202	72.6667	97.25	198.333	368.25	0.19733	0.264087	0.538583
Icam1	chr9	+	4360	protein_coding	1594	2517	2239	3749	2649	2941	2493	4829	6010	4996	0.557378	4.27206e-07	1.42258	7.30197e-33	0.741553	2.7951e-11	34017	2116.67	2958	5278.33	10353	0.20445	0.285714	0.509836
Nphp4	chr4	+	6044	protein_coding	92	172	112	246	196	195	146	250	374	362	0.58172	0.000259597	1.41155	7.71291e-14	0.532974	0.0006163	2145	125.333	195.75	328.667	649.75	0.192895	0.30127	0.505836
Slc7a7	chr14	-	3315	protein_coding	220	341	342	523	396	431	259	783	857	661	0.393468	0.00758207	1.41014	3.98949e-15	0.776188	1.39834e-06	4813	301	402.25	767	1470.25	0.204727	0.273593	0.52168
Znfx1	chr2	-	8189	protein_coding	1870	3380	3309	3894	2604	3175	2714	5212	9583	6884	0.221735	0.10128	1.40801	4.28475e-23	1.10593	3.39357e-16	42625	2853	3096.75	7226.33	13176.1	0.216529	0.235028	0.548443
Defb25	chr2	-	293	protein_coding	32	68	37	118	105	111	75	110	127	138	1.08153	4.37347e-06	1.3979	1.33765e-08	0.150492	0.442102	921	45.6667	102.25	125	272.917	0.167328	0.374656	0.458015
Fgr	chr4	+	3863	protein_coding	300	476	538	781	786	758	467	924	1244	1137	0.700687	1.04521e-06	1.39739	8.56276e-19	0.500742	0.000288653	7411	438	698	1101.67	2237.67	0.19574	0.311932	0.492328
Zmynd15	chr11	+	4409	protein_coding	24	54	22	60	50	37	36	84	120	92	0.231192	0.155028	1.39372	1.6019e-06	0.634947	0.00249914	579	33.3333	45.75	98.6667	177.75	0.187529	0.257384	0.555087
Trafd1	chr5	-	4486	protein_coding	1907	2767	2705	3065	2428	2773	2240	5135	7107	5726	0.225741	0.0265361	1.38858	5.75425e-46	1.12584	3.62255e-34	35853	2459.67	2626.5	5989.33	11075.5	0.222082	0.237145	0.540773
Isg20	chr7	+	1860	protein_coding	330	345	338	466	489	487	298	652	967	986	0.370134	0.00736069	1.38792	1.57758e-18	0.845884	6.4719e-09	5358	337.667	435	868.333	1641	0.205769	0.265082	0.529149
Kctd21	chr7	+	2966	protein_coding	44	108	88	128	88	184	104	190	274	180	0.45994	0.00703157	1.3799	1.345e-08	0.460914	0.0101863	1388	80	126	214.667	420.667	0.190174	0.299525	0.510301
Ankrd55	chr13	+	6390	protein_coding	194	231	315	307	329	373	248	624	596	624	0.350484	0.0157457	1.37769	1.73593e-15	0.822257	1.70842e-07	3841	246.667	314.25	614.667	1175.58	0.209825	0.267314	0.522861
Trib3	chr2	-	2125	protein_coding	2597	4934	5651	6785	6877	5910	1648	22289	16582	12550	0.0805222	0.601282	1.37284	0.000283589	0.67177	0.00447577	85823	4394	5305	17140.3	26839.3	0.163715	0.197658	0.638627
Cdc42ep2	chr19	-	3411	protein_coding	222	274	254	396	358	424	246	604	666	590	0.493508	0.000401627	1.36812	1.43809e-17	0.657681	3.55408e-06	4034	250	356	620	1226	0.203915	0.290375	0.50571
Stat1	chr1	+	7105	protein_coding	450	545	655	728	777	707	592	1215	1659	1181	0.404091	0.00144234	1.36702	9.7283e-23	0.821768	2.15155e-10	8509	550	701	1351.67	2602.67	0.211322	0.269339	0.519339
Bcl3	chr7	-	2475	protein_coding	334	553	506	693	690	655	540	1019	1171	1150	0.538461	6.23682e-06	1.35958	1.11609e-25	0.673943	1.41773e-08	7311	464.333	644.5	1113.33	2222.17	0.208955	0.290032	0.501013
Bbc3	chr7	+	2124	protein_coding	3437	5593	5559	6872	6023	7013	3840	12636	11493	10945	0.321859	0.0224579	1.358	1.40038e-16	0.869855	1.40377e-08	73411	4863	5937	11691.3	22491.3	0.216217	0.263968	0.519815
Irf1	chr11	+	3976	protein_coding	662	1045	921	1282	1048	1217	823	1904	2432	1966	0.394842	0.000790379	1.356	3.1516e-27	0.851108	4.7318e-13	13300	876	1092.5	2100.67	4069.17	0.215277	0.268482	0.51624
1700030J22Rik	chr8	-	2996	protein_coding	24	18	28	71	54	38	42	52	100	64	0.663172	0.00191494	1.3542	7.28962e-06	0.1937	0.319002	491	23.3333	51.25	72	146.583	0.159181	0.34963	0.491188
Trim46	chr3	-	3792	protein_coding	209	402	328	409	367	389	210	822	778	701	0.18253	0.261372	1.35038	2.50949e-12	1.02581	1.76986e-08	4615	313	343.75	767	1423.75	0.219842	0.24144	0.538718
Tmem106a	chr11	+	3138	protein_coding	1068	1836	2019	1944	1716	2166	1564	3491	4552	3661	0.275828	0.0278485	1.34808	1.99338e-24	0.985671	3.80099e-15	24017	1641	1847.5	3901.33	7389.83	0.222062	0.250006	0.527933
Ifi209	chr1	+	3547	protein_coding	28	56	54	50	40	68	28	80	154	154	0.0684129	0.725199	1.34022	7.58479e-07	1.13377	7.34981e-06	712	46	46.5	129.333	221.833	0.207363	0.209617	0.58302
Mov10	chr3	-	5607	protein_coding	2470	4292	3891	5894	4142	5015	4200	6686	10632	8057	0.51928	3.36192e-06	1.34001	1.91683e-28	0.694176	8.32733e-10	55279	3551	4812.75	8458.33	16822.1	0.211092	0.286097	0.502811
Oasl1	chr5	+	2608	protein_coding	3328	5276	4890	5337	4155	4904	3809	9462	12622	9508	0.151798	0.208682	1.33103	1.01286e-32	1.14466	4.38951e-27	63291	4498	4551.25	10530.7	19579.9	0.229725	0.232445	0.53783
Isg15	chr4	-	756	protein_coding	1847	2518	2649	2908	2844	2742	2272	4908	5708	5774	0.320008	0.00216794	1.33061	1.14355e-36	0.949567	1.15048e-21	34170	2338	2691.5	5463.33	10492.8	0.222819	0.256508	0.520673
Relb	chr7	-	3885	protein_coding	709	1288	1034	1655	1510	1520	1002	2378	2413	2349	0.517372	0.000119849	1.32878	3.80434e-18	0.611738	8.12617e-06	15858	1010.33	1421.75	2380	4812.08	0.209958	0.295454	0.494588
Kctd1	chr18	-	7917	protein_coding	18	64	22	64	34	76	53	98	102	100	0.32428	0.0469176	1.32202	1.47793e-05	0.369494	0.0523272	631	34.6667	56.75	100	191.417	0.181106	0.296474	0.522421
Sarm1	chr11	-	5629	protein_coding	22	24	34	32	28	22	34	58	100	76	0.0943308	0.601824	1.3213	5.70651e-06	0.960642	0.000133634	430	26.6667	29	78	133.667	0.199501	0.216958	0.583541
Nos2	chr11	+	4412	protein_coding	274	388	234	649	383	424	211	846	1015	766	0.212981	0.189407	1.31956	1.04578e-05	0.562374	0.00671568	5190	298.667	416.75	875.667	1591.08	0.187713	0.261928	0.550359
St3gal1	chr15	-	6851	protein_coding	246	338	237	494	332	411	376	563	764	650	0.568557	1.99166e-05	1.31944	6.78983e-19	0.561453	1.97302e-05	4411	273.667	403.25	659	1335.92	0.204853	0.301853	0.493294
Mndal	chr1	-	3628	protein_coding	1409	1695	2045	2090	2271	2455	1565	3454	4815	3929	0.359519	0.00302151	1.3155	3.91937e-24	0.845608	4.19744e-12	25728	1716.33	2095.25	4066	7877.58	0.217876	0.265976	0.516148
Dtx3l	chr16	-	5725	protein_coding	932	1225	1268	1502	1312	1301	1069	2239	3365	2438	0.286547	0.0115984	1.31164	3.45883e-30	0.957268	1.04163e-18	16651	1141.67	1296	2680.67	5118.33	0.223054	0.253207	0.523738
Map3k12	chr15	-	8989	protein_coding	49	122	98	204	118	177	134	182	263	225	0.730112	9.1426e-05	1.30741	1.06791e-09	0.299463	0.0793029	1572	89.6667	158.25	223.333	471.25	0.190274	0.335809	0.473917
Sfn	chr4	-	1613	protein_coding	14	20	24	44	34	35	20	58	79	40	0.302512	0.058282	1.30343	3.9612e-05	0.347025	0.0676846	368	19.3333	33.25	59	111.583	0.173264	0.297984	0.528753
Fcgr4	chr1	+	1256	protein_coding	86	116	90	176	188	150	82	272	262	211	0.415733	0.0121608	1.30211	4.08461e-08	0.458874	0.0101971	1633	97.3333	149	248.333	494.667	0.196765	0.301213	0.502022
Lgals9	chr11	-	2137	protein_coding	3696	6199	6152	7148	5898	7464	5372	10933	13834	11893	0.380779	0.000465541	1.30124	2.0718e-30	0.832841	8.00124e-15	78589	5349	6470.5	12220	24039.5	0.222509	0.269161	0.50833
Amotl2	chr9	+	6289	protein_coding	216	417	350	568	396	428	270	633	1004	728	0.341511	0.0206742	1.29799	3.63004e-13	0.73338	4.25488e-06	5010	327.667	415.5	788.333	1531.5	0.213951	0.271303	0.514746
Unc13d	chr11	-	4679	protein_coding	46	82	48	104	96	134	82	150	172	125	0.62576	0.000848141	1.28908	5.68045e-08	0.297005	0.0957281	1039	58.6667	104	149	311.667	0.188235	0.33369	0.478075
Oas2	chr5	-	4451	protein_coding	1300	1915	1977	2525	2032	2238	1792	3159	4673	4034	0.418884	2.27621e-05	1.28729	1.96603e-36	0.790865	1.71201e-16	25645	1730.67	2146.75	3955.33	7832.75	0.220953	0.274074	0.504974
Lman2l	chr1	-	7359	protein_coding	453	706	659	1111	908	950	805	1021	1721	1475	0.728535	1.82524e-10	1.28692	5.016e-27	0.452499	4.30438e-05	9809	606	943.5	1405.67	2955.17	0.205065	0.319271	0.475664
Ass1	chr2	+	2414	protein_coding	54	146	94	162	154	158	138	210	286	220	0.545946	0.00113517	1.28675	9.54328e-10	0.404376	0.0149809	1622	98	153	238.667	489.667	0.200136	0.312457	0.487406
Ddx58	chr4	-	7050	protein_coding	1870	2625	2613	2538	2723	3427	2076	4581	6171	5596	0.282017	0.0175941	1.28394	1.2486e-25	0.923852	1.87151e-15	34220	2369.33	2691	5449.33	10509.7	0.225443	0.25605	0.518507
B430306N03Rik	chr17	+	5256	protein_coding	26	30	26	60	48	72	32	76	82	69	0.534622	0.00488192	1.27753	6.42794e-06	0.244563	0.19581	521	27.3333	53	75.6667	156	0.175214	0.339744	0.485043
Fam129a	chr1	+	7380	protein_coding	1063	1540	1900	1768	1823	2320	1285	3159	4036	3193	0.315951	0.0203047	1.27513	8.42497e-17	0.812923	1.19242e-08	22087	1501	1799	3462.67	6762.67	0.221954	0.266019	0.512027
Fut7	chr2	+	2355	protein_coding	222	338	224	562	412	420	264	604	583	677	0.584509	0.000256105	1.2747	1.89765e-11	0.413338	0.00879819	4306	261.333	414.5	621.333	1297.17	0.201465	0.319543	0.478993
Rnf213	chr11	+	16888	protein_coding	5707	10051	11424	12392	7572	9947	7673	15324	27931	20165	0.158658	0.289402	1.27222	2.26058e-16	1.03939	2.46508e-12	128186	9060.67	9396	21140	39596.7	0.228824	0.237293	0.533883
Trmt1l	chr1	+	8211	protein_coding	555	818	776	1290	864	980	1017	1322	1938	1641	0.603898	1.37399e-07	1.26651	9.43041e-25	0.531868	2.80574e-06	11201	716.333	1037.75	1633.67	3387.75	0.211448	0.306324	0.482228
Cebpg	chr7	-	5621	protein_coding	853	1051	1180	1417	1517	1515	1076	2057	2642	2309	0.494746	1.0048e-05	1.26609	9.519e-26	0.647571	7.52828e-09	15617	1028	1381.25	2336	4745.25	0.216638	0.291081	0.492282
Tsga10ip	chr19	-	1726	protein_coding	30	35	30	87	66	39	53	45	137	100	0.487234	0.00822956	1.26412	1.89049e-05	0.234632	0.217879	622	31.6667	61.25	94	186.917	0.169416	0.327686	0.502898
Hmcn2	chr2	+	16073	protein_coding	34	36	55	52	74	72	48	99	86	150	0.298268	0.0685175	1.26289	3.88539e-06	0.455518	0.0167524	706	41.6667	61.5	111.667	214.833	0.193949	0.286268	0.519783
Ndrg1	chr15	-	6596	protein_coding	2302	3423	3409	4464	4320	4656	2955	6907	7468	6164	0.475943	0.000140306	1.26263	8.85207e-20	0.627076	8.21876e-07	46068	3044.67	4098.75	6846.33	13989.8	0.217636	0.292982	0.489382
P4ha2	chr11	+	6239	protein_coding	38	52	16	90	80	66	22	88	122	116	0.331246	0.0417563	1.2614	6.75435e-05	0.289626	0.123932	690	35.3333	64.5	108.667	208.5	0.169464	0.309353	0.521183
Nfkb2	chr19	+	4584	protein_coding	1760	3231	2877	4424	3538	3596	2333	5471	6794	5510	0.439471	0.000985517	1.25523	1.50624e-16	0.630636	4.55125e-06	39534	2622.67	3472.75	5925	12020.4	0.218184	0.288904	0.492911
Zfr2	chr10	+	7483	protein_coding	16	40	33	58	43	48	33	86	90	63	0.303061	0.063123	1.25479	1.14679e-05	0.404394	0.0333273	510	29.6667	45.5	79.6667	154.833	0.191604	0.293864	0.514532
Pwwp2b	chr7	+	5963	protein_coding	406	666	630	882	608	808	520	1178	1386	1262	0.365772	0.00477894	1.25125	1.62498e-18	0.741956	1.65905e-08	8346	567.333	704.5	1275.33	2547.17	0.222731	0.276582	0.500687
Nod1	chr6	-	5079	protein_coding	14	18	10	20	19	18	12	46	43	44	0.104181	0.51764	1.25076	0.000159654	0.662471	0.00399985	244	14	17.25	44.3333	75.5833	0.185226	0.228225	0.586549
Cebpd	chr16	+	3746	protein_coding	3828	7300	6392	9093	7748	11766	7344	10682	12934	15560	0.675591	3.30427e-07	1.24314	9.04443e-18	0.41165	0.00176603	92647	5840	8987.75	13058.7	27886.4	0.209421	0.322298	0.468281
Scimp	chr11	-	1080	protein_coding	428	553	349	775	740	826	624	975	1012	1048	0.763234	1.51735e-07	1.24088	1.33367e-15	0.332703	0.017842	7330	443.333	741.25	1011.67	2196.25	0.201859	0.337507	0.460634
Col27a1	chr4	+	13022	protein_coding	39	42	47	124	76	92	109	82	118	126	1.15363	1.39714e-06	1.23977	2.75504e-07	0.038619	0.873043	855	42.6667	100.25	108.667	251.583	0.169593	0.398476	0.431931
Cxcl2	chr5	+	2068	protein_coding	407	496	695	706	720	826	265	2072	1584	1238	0.0964859	0.565437	1.23753	0.00019302	0.66942	0.00406226	9009	532.667	629.25	1631.33	2793.25	0.190698	0.225275	0.584027
Pde4b	chr4	+	10560	protein_coding	158	250	212	368	318	268	163	414	568	470	0.382521	0.011883	1.23377	9.48812e-11	0.575857	0.000359535	3189	206.667	279.25	484	969.917	0.213077	0.287911	0.499012
Cnr2	chr4	+	3982	protein_coding	246	408	428	522	376	508	356	746	977	698	0.334135	0.0148446	1.22846	1.63433e-15	0.7327	1.91245e-07	5265	360.667	440.5	807	1608.17	0.224272	0.273914	0.501814
Trim34a	chr7	+	2592	protein_coding	49	46	71	54	48	96	37	100	191	148	0.0867273	0.645519	1.21666	3.70256e-06	0.939053	6.82546e-05	840	55.3333	58.75	146.333	260.417	0.21248	0.2256	0.56192
Klf3	chr5	+	11243	protein_coding	134	277	263	304	219	264	162	499	615	418	0.146069	0.387194	1.2125	4.77639e-10	0.934873	2.93231e-07	3155	224.667	237.25	510.667	972.583	0.231	0.243938	0.525062
Rapgef2	chr3	-	14051	protein_coding	904	1484	1724	1702	1193	1753	1400	2618	3400	2952	0.243482	0.0628713	1.2107	9.68182e-19	0.874673	1.32281e-11	19130	1370.67	1512	2990	5872.67	0.233398	0.257464	0.509138
Slc37a1	chr17	+	11596	protein_coding	581	927	795	1081	808	923	819	1545	1990	1465	0.330319	0.00646967	1.20585	3.73749e-21	0.770035	1.07186e-10	10934	767.667	907.75	1666.67	3342.08	0.229697	0.271612	0.498691
Igtp	chr11	+	2022	protein_coding	497	516	620	595	496	602	519	910	1438	1282	0.136105	0.306449	1.20542	4.28475e-23	1.02881	4.80428e-19	7475	544.333	553	1210	2307.33	0.235914	0.239671	0.524415
Ypel3	chr7	+	1848	protein_coding	360	606	374	748	735	874	330	1288	1100	1172	0.273259	0.0915016	1.20292	3.3885e-05	0.388611	0.0423322	7587	446.667	671.75	1186.67	2305.08	0.193775	0.291421	0.514804
Tsc22d3	chrX	-	4341	protein_coding	375	478	610	709	754	710	327	1245	1461	1024	0.208698	0.208682	1.20004	7.22836e-06	0.57153	0.00445772	7693	487.667	625	1243.33	2356	0.206989	0.26528	0.527731
Sema4d	chr13	-	7679	protein_coding	2411	4465	4279	5022	3355	3697	3170	6312	10345	7750	0.156651	0.271869	1.19692	2.87973e-17	0.975998	4.85268e-13	50806	3718.33	3811	8135.67	15665	0.237366	0.243281	0.519353
Filip1l	chr16	+	5335	protein_coding	136	188	202	240	240	398	162	336	478	408	0.463819	0.00336438	1.19668	2.21515e-09	0.427983	0.00881866	2788	175.333	260	407.333	842.667	0.20807	0.308544	0.483386
Banp	chr8	+	6632	protein_coding	443	707	574	987	779	871	900	978	1458	1310	0.712336	5.41337e-10	1.1961	2.48373e-23	0.383558	0.000648131	9007	574.667	884.25	1248.67	2707.58	0.212243	0.326583	0.461174
Rasgef1b	chr5	-	13805	protein_coding	639	698	760	705	666	750	372	1481	1694	1512	-0.0136751	0.949066	1.196	2.17003e-13	1.23508	5.38166e-15	9277	699	623.25	1562.33	2884.58	0.242323	0.216062	0.541615
Esr1	chr10	+	13661	protein_coding	20	28	36	34	52	74	40	48	86	98	0.40732	0.0182973	1.19564	3.93135e-05	0.255606	0.176656	516	28	50	77.3333	155.333	0.180258	0.321888	0.497854
1700003E16Rik	chr6	+	2221	protein_coding	44	46	36	74	43	50	52	80	134	108	0.225816	0.172197	1.19474	2.07756e-06	0.583843	0.00252289	667	42	54.75	107.333	204.083	0.205798	0.268273	0.525929
Spaca9	chr2	-	747	protein_coding	28	26	24	31	36	42	34	83	67	60	0.201661	0.212	1.19151	4.10118e-05	0.494396	0.0128235	431	26	35.75	70	131.75	0.197343	0.271347	0.531309
Slc40a1	chr1	-	9000	protein_coding	180	272	264	320	232	280	200	456	640	480	0.191664	0.19142	1.18991	5.77744e-15	0.899627	3.39242e-10	3324	238.667	258	525.333	1022	0.233529	0.252446	0.514025
Ern1	chr11	-	8173	protein_coding	465	655	754	684	574	673	434	1344	1519	1191	0.0587965	0.734424	1.18824	1.41032e-15	1.1098	8.6243e-15	8293	624.667	591.25	1351.33	2567.25	0.243321	0.230305	0.526374
Nfil3	chr13	-	2026	protein_coding	1159	1606	1752	1996	1864	2091	1092	3492	3693	2716	0.257826	0.0811427	1.18751	3.46828e-12	0.762563	1.08468e-06	21461	1505.67	1760.75	3300.33	6566.75	0.229286	0.268131	0.502582
Mapk12	chr15	-	3805	protein_coding	16	18	14	47	54	41	20	54	75	24	0.540237	0.00581305	1.1838	0.000369147	0.100924	0.623798	363	16	40.5	51	107.5	0.148837	0.376744	0.474419
Pycr1	chr11	-	3935	protein_coding	500	587	624	888	937	843	500	1127	1419	1239	0.46838	0.000654928	1.18379	5.94351e-14	0.515696	0.000221503	8664	570.333	792	1261.67	2624	0.217353	0.301829	0.480818
Prmt2	chr10	-	3381	protein_coding	376	585	483	672	552	810	609	930	1195	981	0.510476	2.38927e-05	1.1828	2.93351e-19	0.527399	1.09577e-05	7193	481.333	660.75	1035.33	2177.42	0.221057	0.303456	0.475487
Natd1	chr11	-	4247	protein_coding	202	264	258	359	252	412	214	506	686	438	0.327852	0.0282936	1.18158	8.22682e-11	0.62204	8.39249e-05	3591	241.333	309.25	543.333	1093.92	0.220614	0.2827	0.496686
Nr1h3	chr2	-	2515	protein_coding	102	166	147	232	211	217	215	260	327	325	0.675386	4.37347e-06	1.18118	1.97462e-13	0.334819	0.0180621	2202	138.333	218.75	304	661.083	0.209252	0.330896	0.459851
Ctf2	chr7	-	1875	protein_coding	68	72	128	126	162	264	200	242	164	246	0.867933	0.000149177	1.17879	4.71992e-06	0.102584	0.630913	1672	89.3333	188	217.333	494.667	0.180593	0.380054	0.439353
Bcas1	chr2	-	3775	protein_coding	22	28	34	54	61	40	36	76	76	66	0.393993	0.0210124	1.17829	2.54653e-05	0.280859	0.134451	493	28	47.75	72.6667	148.417	0.188658	0.321729	0.489613
Ifi207	chr1	-	3422	protein_coding	1732	2567	3404	2692	1924	2854	2356	4714	6742	5167	0.0802317	0.621193	1.1777	3.4328e-16	1.06757	1.30759e-14	34152	2567.67	2456.5	5541	10565.2	0.243031	0.232509	0.524459
Lrrc75a	chr11	-	2089	protein_coding	1492	2792	2229	3457	2561	3539	2603	4316	4975	4436	0.549665	4.20296e-06	1.17564	3.21708e-19	0.483706	6.2138e-05	32400	2171	3040	4575.67	9786.67	0.221832	0.310627	0.467541
Arg2	chr12	+	1428	protein_coding	28	22	34	16	34	37	23	71	86	74	0.038301	0.852399	1.1752	6.29405e-05	0.982486	0.000187354	425	28	27.5	77	132.5	0.211321	0.207547	0.581132
Pla2g15	chr8	+	3013	protein_coding	679	997	922	1364	1067	1155	950	1740	2229	1568	0.450669	0.000164928	1.17402	1.40688e-19	0.587752	8.36634e-07	12671	866	1134	1845.67	3845.67	0.225189	0.294877	0.479934
Akna	chr4	-	5765	protein_coding	1283	2131	2086	2833	2117	2125	1818	3466	4543	3653	0.363808	0.00259386	1.17319	1.14516e-19	0.691227	9.1756e-09	26055	1833.33	2223.25	3887.33	7943.92	0.230785	0.279868	0.489347
Jun	chr4	-	3189	protein_coding	2059	3118	3166	3465	2496	3297	2932	5191	6829	5550	0.253652	0.0238225	1.1722	1.12206e-25	0.85544	6.08944e-16	38103	2781	3047.5	5856.67	11685.2	0.237994	0.260801	0.501205
Plxdc1	chr11	-	4836	protein_coding	104	186	124	144	106	152	157	224	391	329	0.110216	0.536587	1.16979	1.34054e-09	0.959743	1.38091e-07	1917	138	139.75	314.667	592.417	0.232944	0.235898	0.531158
Nod2	chr8	+	5014	protein_coding	142	196	174	205	179	205	106	369	454	324	0.102368	0.569285	1.16845	7.3591e-10	0.979209	5.57333e-08	2354	170.667	173.75	382.333	726.75	0.234835	0.239078	0.526086
Cd300a	chr11	+	4738	protein_coding	980	1412	1492	1974	1739	1598	1272	2726	3050	2444	0.402939	0.00145554	1.16642	5.99341e-17	0.615278	1.46307e-06	18687	1294.67	1645.75	2740	5680.42	0.227918	0.289723	0.482359
Ccdc92	chr5	-	2729	protein_coding	184	218	276	406	242	356	248	402	574	515	0.451594	0.00137358	1.16294	9.02584e-13	0.502231	0.000410916	3421	226	313	497	1036	0.218147	0.302124	0.47973
Csf2	chr11	-	800	protein_coding	17	42	48	45	73	96	26	87	90	113	0.319103	0.0488899	1.16165	0.00012371	0.276071	0.142623	637	35.6667	60	96.6667	192.333	0.185442	0.311958	0.5026
Acad12	chr5	-	6516	protein_coding	100	110	168	205	184	210	127	241	333	277	0.447522	0.00376688	1.16134	1.12041e-09	0.438138	0.005545	1955	126	181.5	283.667	591.167	0.213138	0.30702	0.479842
Oas1h	chr5	+	1703	protein_coding	28	22	30	32	46	44	30	57	109	55	0.218875	0.172548	1.15949	6.60435e-05	0.434748	0.0251454	453	26.6667	38	73.6667	138.333	0.192771	0.274699	0.53253
Sqstm1	chr11	-	3356	protein_coding	13674	22929	23111	22981	19102	20463	13548	45253	46406	33679	0.071594	0.681936	1.15198	6.06365e-13	1.04643	1.20862e-11	261146	19904.7	19023.5	41779.3	80707.5	0.246627	0.235709	0.517664
Fbxl8	chr8	+	2103	protein_coding	376	591	593	828	678	728	584	961	1190	1092	0.511848	6.15229e-06	1.14704	3.99029e-21	0.512213	4.72785e-06	7621	520	704.5	1081	2305.5	0.225548	0.305574	0.468879
Lims2	chr18	+	3060	protein_coding	78	84	95	117	96	141	58	213	205	179	0.192464	0.2529	1.14652	7.02489e-07	0.666699	0.000509811	1266	85.6667	103	199	387.667	0.22098	0.265692	0.513328
Fcgr1	chr3	-	2589	protein_coding	2245	3196	2991	3968	3758	4066	3424	4600	6898	5941	0.557802	1.21143e-11	1.1451	7.74904e-41	0.523245	1.37722e-10	41087	2810.67	3804	5813	12427.7	0.226162	0.306091	0.467747
P4ha1	chr10	+	4114	protein_coding	2039	2992	2858	3973	3835	4658	3216	3973	6442	6131	0.667892	1.92494e-10	1.14254	7.91769e-25	0.384135	0.000299634	40117	2629.67	3920.5	5515.33	12065.5	0.217949	0.324935	0.457116
Arid5b	chr10	-	10060	protein_coding	414	520	647	820	524	661	418	982	1472	970	0.237125	0.109253	1.13969	7.06838e-12	0.750664	8.46372e-07	7428	527	605.75	1141.33	2274.08	0.231742	0.266371	0.501887
Il10ra	chr9	-	3498	protein_coding	349	512	442	923	815	799	548	785	1106	859	0.912547	4.3079e-11	1.13488	9.33911e-16	0.170794	0.240088	7138	434.333	771.25	916.667	2122.25	0.204657	0.363411	0.431932
Rgl3	chr9	-	3924	protein_coding	169	284	240	441	349	364	193	418	606	489	0.481659	0.00159129	1.13275	8.51558e-10	0.397112	0.0110496	3553	231	336.75	504.333	1072.08	0.215468	0.314108	0.470424
Tnfrsf9	chr4	+	2722	protein_coding	48	68	62	76	118	92	46	154	146	126	0.281306	0.086025	1.13216	1.04877e-05	0.423767	0.0229623	936	59.3333	83	142	284.333	0.208675	0.291911	0.499414
Tcn2	chr11	-	2178	protein_coding	501	730	554	983	813	720	411	1260	1520	1106	0.28078	0.0670341	1.13082	1.60748e-09	0.623756	0.000134733	8598	595	731.75	1295.33	2622.08	0.226919	0.279072	0.494009
Nxn	chr11	-	3239	protein_coding	228	304	282	598	526	618	412	436	590	696	1.08348	3.27215e-14	1.12605	5.66824e-15	0.0415214	0.823427	4690	271.333	538.5	574	1383.83	0.196074	0.389136	0.41479
Ddit3	chr10	+	1713	protein_coding	937	1443	1487	1695	2338	2404	616	4352	3735	3450	0.144789	0.345455	1.12059	0.000639854	0.40911	0.0358861	22457	1289	1763.25	3845.67	6897.92	0.186868	0.255621	0.557511
Rnf19b	chr4	+	2872	protein_coding	1216	2004	1880	2389	1909	2169	1641	3258	3890	3126	0.346914	0.00327619	1.10855	4.87446e-19	0.654758	1.54524e-08	23482	1700	2027	3424.67	7151.67	0.237707	0.28343	0.478863
Gadd45a	chr6	-	1764	protein_coding	27	51	60	31	55	39	27	180	106	68	-0.020055	0.925745	1.10777	0.000269652	1.1402	9.49495e-05	644	46	38	118	202	0.227723	0.188119	0.584158
Klf4	chr4	-	3049	protein_coding	278	354	484	480	640	484	230	923	960	906	0.165383	0.322117	1.10709	7.59389e-05	0.526813	0.00915063	5739	372	458.5	929.667	1760.17	0.211344	0.260487	0.52817
Rnf114	chr2	+	3356	protein_coding	3559	5233	4827	6393	4934	5932	4321	8457	10222	8643	0.351995	0.000848141	1.10592	1.70413e-24	0.672998	3.85711e-11	62521	4539.67	5395	9107.33	19042	0.238403	0.283321	0.478276
Hcn2	chr10	+	3195	protein_coding	110	226	220	346	206	286	334	291	480	428	0.610333	0.000207507	1.10309	9.51266e-09	0.264756	0.111747	2927	185.333	293	399.667	878	0.211086	0.333713	0.455201
Iqcg	chr16	-	6164	protein_coding	204	202	208	277	389	465	264	405	484	443	0.70439	2.55379e-05	1.10138	3.6086e-09	0.21769	0.196231	3341	204.667	348.75	444	997.417	0.205197	0.349653	0.44515
Usp18	chr6	+	2790	protein_coding	2891	3283	3636	2842	3168	3490	2604	5840	7227	6801	0.0380383	0.802179	1.09821	6.16705e-23	1.05442	2.7566e-23	41782	3270	3026	6622.67	12918.7	0.253122	0.234235	0.512643
Mxd4	chr5	-	8483	protein_coding	555	684	532	1134	939	916	743	1113	1228	1295	0.695893	6.46447e-08	1.09683	1.70557e-15	0.286906	0.0292131	9139	590.333	933	1212	2735.33	0.215818	0.341092	0.44309
Rftn2	chr1	-	5871	protein_coding	105	98	91	78	91	104	95	212	212	227	0.030193	0.892947	1.09675	1.53362e-07	1.0368	2.84651e-07	1313	98	92	217	407	0.240786	0.226044	0.53317
Siglec1	chr2	-	7143	protein_coding	747	1268	1155	1468	1033	1120	916	1761	2787	1942	0.204407	0.131761	1.09666	2.36994e-15	0.801588	7.38058e-10	14197	1056.67	1134.25	2163.33	4354.25	0.242675	0.260493	0.496833
Cish	chr9	+	6419	protein_coding	56	80	88	120	132	151	65	215	173	125	0.380531	0.0231826	1.0929	1.70935e-05	0.296756	0.108619	1205	74.6667	117	171	362.667	0.205882	0.32261	0.471507
Ano7	chr1	+	3984	protein_coding	21	28	40	62	46	50	28	54	124	56	0.281764	0.0801556	1.08998	0.000149289	0.307483	0.10295	509	29.6667	46.5	78	154.167	0.192432	0.301622	0.505946
Lrrc25	chr8	+	2039	protein_coding	1037	1943	1952	2496	2087	2272	1519	3244	3515	3114	0.396444	0.00313411	1.08737	6.90303e-13	0.520468	0.000134733	23179	1644	2093.5	3291	7028.5	0.233905	0.297859	0.468236
Vsir	chr10	+	5014	protein_coding	1146	1794	1502	3199	2498	2344	1936	2470	3525	2973	0.850221	4.28194e-12	1.08634	9.61299e-18	0.184976	0.162542	23387	1480.67	2494.25	2989.33	6964.25	0.21261	0.358151	0.42924
Ier5	chr1	-	3276	protein_coding	3306	4488	4284	5032	3892	4402	3356	8322	8794	6963	0.159185	0.235735	1.08612	7.22351e-17	0.864055	2.46508e-12	52839	4026	4170.5	8026.33	16222.8	0.248169	0.257076	0.494755
Slfn8	chr11	-	4091	protein_coding	492	764	687	754	638	821	558	940	1614	1393	0.206012	0.104393	1.08233	6.11301e-18	0.801702	1.03108e-11	8661	647.667	692.75	1315.67	2656.08	0.243843	0.260816	0.495341
Susd6	chr12	+	7615	protein_coding	1690	2210	2486	3070	2050	2565	1855	3789	5362	3774	0.246615	0.0545023	1.08216	4.70075e-16	0.7374	3.44649e-09	28851	2128.67	2385	4308.33	8822	0.241291	0.270347	0.488362
Vim	chr2	+	4743	protein_coding	12813	21779	26294	26743	25367	30834	22838	33516	47018	40949	0.460442	0.000141347	1.08042	2.98785e-16	0.483659	7.50719e-05	288151	20295.3	26445.5	40494.3	87235.2	0.232651	0.303152	0.464197
Ifih1	chr2	-	8165	protein_coding	682	980	1234	968	965	1098	816	1599	2356	1869	0.127717	0.364487	1.07892	1.88733e-16	0.898983	4.85268e-13	12567	965.333	961.75	1941.33	3868.42	0.249542	0.248616	0.501842
Kdm5b	chr1	+	16555	protein_coding	140	216	182	414	250	286	246	308	456	358	0.72996	3.17684e-06	1.07871	2.05119e-10	0.210153	0.186532	2856	179.333	299	374	852.333	0.210403	0.350802	0.438795
Flrt2	chr12	+	7721	protein_coding	160	182	360	294	240	362	246	406	653	456	0.262618	0.0978372	1.07684	8.86835e-08	0.559757	0.000957514	3359	234	285.5	505	1024.5	0.228404	0.278673	0.492923
Otub2	chr12	+	3695	protein_coding	281	323	302	404	431	429	200	653	720	554	0.248858	0.114352	1.0761	3.23783e-08	0.596982	0.000356246	4297	302	366	642.333	1310.33	0.230476	0.279318	0.490206
Ubxn11	chr4	+	4742	protein_coding	132	253	190	288	236	283	199	325	408	444	0.402048	0.00462186	1.07602	4.98089e-11	0.475864	0.000880252	2758	191.667	251.5	392.333	835.5	0.229404	0.301017	0.469579
Znrf1	chr8	+	7018	protein_coding	1677	2800	2420	3034	2532	3159	2541	4349	4691	4439	0.39258	0.000412613	1.07533	3.52504e-20	0.581355	9.49611e-08	31642	2299	2816.5	4493	9608.5	0.239267	0.293126	0.467607
Tor3a	chr1	-	3892	protein_coding	5114	7462	7438	7939	6384	6645	6486	11317	15710	12341	0.18181	0.0900627	1.07384	1.15739e-26	0.850548	2.8797e-19	86836	6671.33	6863.5	13122.7	26657.5	0.250261	0.25747	0.492269
BC147527	chr13	+	1595	protein_coding	21	28	12	12	30	20	18	56	48	69	0.0336204	0.862634	1.07362	0.000630832	0.79339	0.00161878	314	20.3333	20	57.6667	98	0.207483	0.204082	0.588435
Rasgrp4	chr7	+	6363	protein_coding	45	93	62	139	67	120	61	130	168	154	0.334819	0.0410074	1.0707	9.38665e-06	0.355672	0.0494717	1039	66.6667	96.75	150.667	314.083	0.212258	0.308039	0.479703
AW011738	chr4	+	1848	protein_coding	34	72	81	94	67	68	34	114	168	146	0.100143	0.591296	1.06258	2.19073e-05	0.733761	0.000526608	878	62.3333	65.75	142.667	270.75	0.230225	0.242844	0.526931
Gpr84	chr15	-	1725	protein_coding	1026	2358	1872	2657	1808	2337	1556	3221	4112	3147	0.305445	0.0320499	1.06208	9.11231e-11	0.579108	7.54094e-05	24094	1752	2089.5	3493.33	7334.83	0.23886	0.284874	0.476266
Mapre3	chr5	+	3459	protein_coding	36	66	66	112	62	94	78	106	151	114	0.43669	0.0092061	1.06107	3.76361e-06	0.285266	0.11088	885	56	86.5	123.667	266.167	0.210394	0.324984	0.464621
Dhx58	chr11	-	3272	protein_coding	1281	2030	2163	2297	2172	2191	1832	2820	4297	3633	0.335527	0.00220802	1.05997	4.16769e-21	0.638838	1.29902e-09	24716	1824.67	2123	3583.33	7531	0.242287	0.281901	0.475811
Cd93	chr2	-	6677	protein_coding	56	84	76	84	54	72	70	136	164	162	0.063371	0.749048	1.05731	4.144e-07	0.90706	3.5417e-06	958	72	70	154	296	0.243243	0.236486	0.52027
Tmem51	chr4	-	1875	protein_coding	283	571	395	887	539	684	492	787	874	838	0.63014	2.69079e-05	1.05298	4.71134e-10	0.252275	0.105856	6350	416.333	650.5	833	1899.83	0.219142	0.342398	0.43846
Arap3	chr18	-	7967	protein_coding	1834	2829	2544	3694	2818	3168	2937	3677	5645	4733	0.500007	1.59195e-07	1.05275	9.75872e-26	0.471361	8.05317e-07	33879	2402.33	3154.25	4685	10241.6	0.234567	0.307985	0.457449
Cd40	chr2	+	3406	protein_coding	345	394	508	641	818	560	494	889	935	724	0.545985	0.000395156	1.0514	7.40779e-09	0.288419	0.0726393	6308	415.667	628.25	849.333	1893.25	0.219552	0.331837	0.448611
Tnfsf12	chr11	-	1515	protein_coding	82	182	153	155	91	177	169	356	310	224	0.126126	0.48258	1.05085	8.7034e-06	0.69157	0.000536436	1899	139	148	296.667	583.667	0.23815	0.253569	0.508281
Themis2	chr4	-	3079	protein_coding	1575	2584	2740	3071	2581	3014	2092	3590	5722	4249	0.320965	0.00800762	1.04833	2.16758e-16	0.618889	1.74007e-07	31218	2299.67	2689.5	4520.33	9509.5	0.241828	0.282822	0.475349
Hlx	chr1	-	2278	protein_coding	162	356	258	300	333	310	168	601	606	403	0.14609	0.400032	1.04641	1.22739e-06	0.694129	0.000209833	3497	258.667	277.75	536.667	1073.08	0.24105	0.258834	0.500116
Tmem104	chr11	+	4610	protein_coding	372	768	602	786	556	818	623	960	1366	1107	0.330108	0.0133991	1.04546	1.23377e-12	0.567013	2.10148e-05	7958	580.667	695.75	1144.33	2420.75	0.239871	0.287411	0.472719
Rmi2	chr16	+	4495	protein_coding	68	90	128	132	120	188	172	192	227	188	0.546898	0.00139348	1.04464	9.89853e-07	0.228173	0.201817	1505	95.3333	153	202.333	450.667	0.211538	0.339497	0.448964
Aldh7a1	chr18	-	5181	protein_coding	176	228	245	348	283	390	254	377	539	389	0.556743	5.50835e-05	1.04424	1.24925e-11	0.322741	0.0212006	3229	216.333	318.75	435	970.083	0.223005	0.32858	0.448415
Hs1bp3	chr12	+	3004	protein_coding	756	1126	1184	1352	1072	1217	756	1945	2245	1818	0.193242	0.172104	1.04313	9.08141e-13	0.74726	3.96066e-08	13471	1022	1099.25	2002.67	4123.92	0.247823	0.266555	0.485622
Gdpd5	chr7	+	6739	protein_coding	575	1021	1002	1274	959	1217	943	1543	1821	1649	0.420467	0.000475045	1.0429	8.95344e-16	0.49585	3.34041e-05	12004	866	1098.25	1671	3635.25	0.238223	0.302111	0.459666
Rusc2	chr4	+	7923	protein_coding	2412	3976	3732	4177	3093	3444	2381	6180	7509	5974	0.0908444	0.554718	1.04231	2.31054e-14	0.909292	2.78339e-12	42878	3373.33	3273.75	6554.33	13201.4	0.255528	0.247985	0.496487
Itga5	chr15	-	4933	protein_coding	1290	2175	2204	2515	1992	2048	1871	3334	4341	3283	0.266806	0.0307316	1.04125	3.8983e-16	0.677152	1.41773e-08	25053	1889.67	2106.5	3652.67	7648.83	0.247053	0.275401	0.477546
S1pr2	chr9	-	7971	protein_coding	941	1478	1484	1828	1358	1592	1262	2376	2962	2200	0.305919	0.0126109	1.03751	9.46459e-16	0.623133	1.8986e-07	17481	1301	1510	2512.67	5323.67	0.24438	0.283639	0.47198
Stard3	chr11	+	3557	protein_coding	3460	5641	4743	6666	4727	5505	5021	7871	9789	8766	0.358026	0.000767381	1.03365	4.28882e-21	0.591077	9.98331e-09	62189	4614.67	5479.75	8808.67	18903.1	0.244122	0.289887	0.465991
Lck	chr4	-	2929	protein_coding	376	416	474	594	558	528	390	864	957	696	0.315951	0.0250904	1.03333	1.02796e-10	0.54587	0.00012608	5853	422	517.5	839	1778.5	0.237279	0.290976	0.471746
Afmid	chr11	+	3539	protein_coding	86	125	95	163	129	147	85	207	236	194	0.294939	0.0619384	1.03327	3.31958e-07	0.471724	0.0045788	1467	102	131	212.333	445.333	0.229042	0.294162	0.476796
Kif19a	chr11	+	4068	protein_coding	38	62	50	96	95	62	49	125	97	114	0.335424	0.041916	1.02998	5.88809e-05	0.290905	0.117824	788	50	75.5	112	237.5	0.210526	0.317895	0.471579
Samd9l	chr6	-	5427	protein_coding	1126	1005	1681	1163	1391	1288	850	1931	3118	2776	0.0247624	0.905988	1.02989	8.56602e-10	0.99104	9.77094e-10	16329	1270.67	1173	2608.33	5052	0.251518	0.232185	0.516297
Plpp7	chr2	+	2078	protein_coding	224	328	340	400	334	288	296	584	556	604	0.219147	0.137441	1.02759	1.33689e-10	0.667755	4.19226e-06	3954	297.333	329.5	581.333	1208.17	0.246103	0.272727	0.48117
Tap1	chr17	+	5476	protein_coding	1756	2908	2971	3224	2505	2679	2055	4542	5870	4267	0.159264	0.24975	1.02642	3.61601e-14	0.792204	5.4359e-10	32777	2545	2615.75	4893	10053.8	0.253139	0.260177	0.486684
Nupr1	chr7	-	2514	protein_coding	2424	3636	3358	4277	4878	6308	1864	8000	7929	7237	0.201722	0.210578	1.02569	0.000369745	0.362906	0.0574433	49911	3139.33	4331.75	7722	15193.1	0.206629	0.285113	0.508258
Slc1a4	chr11	-	3926	protein_coding	726	1270	1386	1758	1436	1278	632	2753	3139	2141	0.116581	0.507433	1.02532	0.000243323	0.560724	0.00679761	16519	1127.33	1276	2677.67	5081	0.221872	0.251132	0.526996
Evl	chr12	+	2940	protein_coding	647	1050	922	1436	1059	1297	1103	1251	2140	1694	0.563331	4.10381e-07	1.02531	1.10567e-17	0.356612	0.0017153	12599	873	1223.75	1695	3791.75	0.230237	0.32274	0.447023
Ptafr	chr4	+	3637	protein_coding	345	431	556	488	613	573	297	868	1072	764	0.187769	0.243972	1.02522	4.61052e-08	0.657958	7.37019e-05	6007	444	492.75	901.333	1838.08	0.241556	0.268078	0.490366
Fam20c	chr5	+	6590	protein_coding	5113	8169	8981	8634	6774	7951	6900	12203	17077	13128	0.166126	0.174242	1.02367	1.04548e-18	0.802085	2.39619e-13	94930	7421	7564.75	14136	29121.8	0.254827	0.259763	0.48541
Hexa	chr9	+	1996	protein_coding	9917	16526	15105	20486	16033	18667	16076	23104	29187	25934	0.476799	6.7515e-07	1.02313	4.49363e-24	0.465975	1.39701e-06	191035	13849.3	17815.5	26075	57739.8	0.239858	0.308548	0.451595
Fgd6	chr10	+	8241	protein_coding	274	388	364	439	378	463	418	556	732	690	0.394157	0.000716252	1.02194	5.29944e-17	0.518162	3.72761e-06	4702	342	424.5	659.333	1425.83	0.23986	0.297721	0.46242
Wnt6	chr1	+	2192	protein_coding	425	571	567	852	655	837	517	871	1088	1066	0.500117	3.08819e-05	1.02136	4.73114e-15	0.393949	0.00114174	7449	521	715.25	1008.33	2244.58	0.232114	0.318656	0.44923
Plxna1	chr6	-	9054	protein_coding	468	709	740	764	512	792	690	1121	1478	1116	0.206552	0.135014	1.0208	7.20531e-13	0.71001	7.26873e-08	8390	639	689.5	1238.33	2566.83	0.248945	0.268619	0.482436
Tmem140	chr6	+	5853	protein_coding	31	85	61	60	60	68	51	111	143	126	0.091032	0.630918	1.0202	1.41175e-05	0.743375	0.000264863	796	59	59.75	126.667	245.417	0.240407	0.243463	0.516129
Slc12a9	chr5	-	5020	protein_coding	1101	1860	1660	2205	1800	1919	1221	2622	3384	2864	0.292534	0.0239781	1.01536	2.40099e-13	0.600087	2.58683e-06	20636	1540.33	1786.25	2956.67	6283.25	0.245149	0.284288	0.470563
Hsph1	chr5	-	7266	protein_coding	2334	3182	3020	5024	3612	5176	5873	3457	7146	6707	0.841738	5.27003e-08	1.01531	2.94356e-10	0.108863	0.537872	45531	2845.33	4921.25	5770	13536.6	0.210196	0.363552	0.426252
Ppm1j	chr3	+	1814	protein_coding	400	476	437	742	564	660	437	750	1000	813	0.479402	0.000138877	1.01418	1.83836e-13	0.394709	0.00181272	6279	437.667	600.75	854.333	1892.75	0.231233	0.317395	0.451371
Clec10a	chr11	+	2899	protein_coding	371	556	578	657	642	636	461	1025	1006	853	0.307026	0.0269162	1.01131	7.57914e-11	0.545435	8.92357e-05	6785	501.667	599	961.333	2062	0.243291	0.290495	0.466214
Apobr	chr7	+	3779	protein_coding	1249	1781	1783	2467	2136	2098	1981	2548	3637	2915	0.539367	2.4051e-08	1.01048	2.82554e-23	0.391461	6.25171e-05	22595	1604.33	2170.5	3033.33	6808.17	0.235648	0.318808	0.445543
Slc6a9	chr4	+	5141	protein_coding	697	1283	1186	1510	1059	1306	618	2322	2570	1989	0.105566	0.568751	1.01048	4.63889e-05	0.665398	0.00121991	14540	1055.33	1123.25	2293.67	4472.25	0.235974	0.25116	0.512866
Tnfaip2	chr12	+	4984	protein_coding	2623	4387	3979	5058	3772	3963	2383	6775	8010	6412	0.145364	0.346295	1.00879	1.71353e-10	0.763683	2.01892e-07	47362	3663	3794	7065.67	14522.7	0.252226	0.261247	0.486527
Gstp1	chr19	-	1548	protein_coding	313	487	470	652	526	710	397	732	818	895	0.451601	0.000734922	1.00695	2.04519e-11	0.3929	0.00380464	6000	423.333	571.25	815	1809.58	0.23394	0.31568	0.45038
Nisch	chr14	-	13198	protein_coding	3906	5911	5324	8341	5979	7214	7028	6863	11991	10191	0.587744	2.99627e-08	1.00673	6.86435e-19	0.327936	0.00290485	72748	5047	7140.5	9681.67	21869.2	0.230782	0.32651	0.442709
Pld1	chr3	+	12961	protein_coding	176	305	292	366	308	310	188	444	618	462	0.228385	0.135161	1.00453	7.84161e-09	0.602061	9.03706e-05	3469	257.667	293	508	1058.67	0.243388	0.276763	0.479849
Trim14	chr4	-	4338	protein_coding	666	1417	1340	1378	1002	1516	1203	1808	2545	2193	0.253349	0.0685175	1.00425	2.57009e-11	0.615937	7.0472e-06	15068	1141	1274.75	2182	4597.75	0.248165	0.277255	0.47458
Syp	chrX	+	5211	protein_coding	31	39	36	37	36	48	64	50	102	103	0.202439	0.21616	1.00398	0.000197316	0.397637	0.0361411	546	35.3333	46.25	85	166.583	0.212106	0.277639	0.510255
Whrn	chr4	-	7337	protein_coding	70	87	88	129	88	130	82	128	219	164	0.312212	0.0475842	1.00322	7.46494e-07	0.424139	0.0104641	1185	81.6667	107.25	170.333	359.25	0.227325	0.298539	0.474136
Myo10	chr15	+	10122	protein_coding	1313	1791	1683	2031	1443	1984	1586	2608	3709	2754	0.250184	0.0268957	1.00174	6.78983e-19	0.678868	1.36834e-10	20902	1595.67	1761	3023.67	6380.33	0.250091	0.276004	0.473904
Zfp36	chr7	-	3470	protein_coding	2230	3591	3304	4154	3204	4171	3371	5228	6490	5277	0.396211	0.000214293	0.999676	3.33224e-19	0.512684	1.03224e-06	41020	3041.67	3725	5665	12431.7	0.244671	0.299638	0.455691
Tap2	chr17	+	3781	protein_coding	780	1127	1114	1491	1211	1196	920	1768	2208	1733	0.336029	0.0062329	0.996855	2.03136e-14	0.545298	5.66573e-06	13548	1007	1204.5	1903	4114.5	0.244744	0.292745	0.462511
Ehd2	chr7	-	5119	protein_coding	322	459	255	784	513	564	474	552	918	624	0.712198	1.17614e-05	0.995697	2.80162e-08	0.148891	0.399347	5465	345.333	583.75	698	1627.08	0.212241	0.358771	0.428988
Smox	chr2	+	3894	protein_coding	1864	2565	2323	3643	2999	3519	2759	3595	4686	4247	0.632502	3.61539e-14	0.99311	1.01094e-29	0.307468	0.000434747	32200	2250.67	3230	4176	9656.67	0.233069	0.334484	0.432447
Ankrd34a	chr3	+	2583	protein_coding	238	400	346	616	396	448	411	523	758	607	0.53623	5.39648e-05	0.992296	1.75179e-11	0.308273	0.0244909	4743	328	467.75	629.333	1425.08	0.230162	0.328226	0.441612
Cbarp	chr10	-	4996	protein_coding	180	222	192	255	228	324	149	389	406	386	0.253172	0.103664	0.991302	1.09108e-07	0.526767	0.000995367	2731	198	239	393.667	830.667	0.238363	0.287721	0.473917
Nrtn	chr17	-	1023	protein_coding	70	146	96	225	138	326	198	162	198	302	0.995732	1.21722e-05	0.990983	2.02448e-05	-0.0209685	0.932198	1861	104	221.75	220.667	546.417	0.190331	0.405826	0.403843
Atf5	chr7	-	1993	protein_coding	4103	7260	6882	8007	6471	7308	4488	11105	12359	10702	0.206175	0.140402	0.989633	1.17827e-11	0.67223	6.11465e-07	78685	6081.67	6568.5	11388.7	24038.8	0.252993	0.273245	0.473761
Ttll3	chr6	+	5041	protein_coding	83	95	126	150	117	153	112	174	315	150	0.295222	0.0663611	0.988619	4.27816e-06	0.40343	0.0193238	1475	101.333	133	213	447.333	0.226528	0.297317	0.476155
Zbtb40	chr4	-	10710	protein_coding	400	636	648	985	640	786	711	852	1300	1034	0.528045	1.56545e-05	0.984156	1.9834e-13	0.330316	0.00873307	7992	561.333	780.5	1062	2403.83	0.233516	0.32469	0.441794
Rgs3	chr4	+	10801	protein_coding	621	871	872	1045	934	1045	710	1418	1616	1372	0.325586	0.00745856	0.98341	1.46311e-14	0.54836	3.43062e-06	10504	788	933.5	1468.67	3190.17	0.247009	0.292618	0.460373
Ndst1	chr18	-	8279	protein_coding	152	238	276	296	158	255	140	436	471	405	0.0508689	0.799866	0.981361	6.28811e-07	0.858948	3.2575e-06	2827	222	212.25	437.333	871.583	0.254709	0.243522	0.501769
Ddit4	chr10	-	1755	protein_coding	822	1574	1202	2604	2130	1856	1043	2210	2750	2606	0.456697	0.00752477	0.980479	3.11432e-05	0.206648	0.276017	18797	1199.33	1908.25	2522	5629.58	0.213041	0.338968	0.447991
Pbxip1	chr3	+	4674	protein_coding	1345	2066	1797	2494	2218	2171	1628	3005	3724	2950	0.375576	0.00144234	0.979834	4.8624e-15	0.493836	2.14181e-05	23398	1736	2127.75	3226.33	7090.08	0.244849	0.300102	0.455049
Myadm	chr7	+	4480	protein_coding	2473	4208	4335	5602	4196	5020	4031	5631	8577	6291	0.444322	0.00012039	0.978003	3.17434e-15	0.421311	0.00029789	50364	3672	4712.25	6833	15217.2	0.241305	0.309665	0.44903
Rasip1	chr7	+	3202	protein_coding	29	27	14	40	31	51	22	54	64	58	0.231751	0.142462	0.977903	0.000714069	0.286438	0.128839	390	23.3333	36	58.6667	118	0.19774	0.305085	0.497175
Upp1	chr11	+	1961	protein_coding	22	28	42	64	30	60	48	38	90	96	0.325722	0.0465934	0.977484	0.000450278	0.216401	0.258848	518	30.6667	50.5	74.6667	155.833	0.196791	0.324064	0.479144
9930111J21Rik2	chr11	-	7017	protein_coding	339	425	513	467	467	511	375	537	1021	917	0.186871	0.191717	0.977082	2.3739e-11	0.68368	3.78064e-07	5572	425.667	455	825	1705.67	0.24956	0.266758	0.483682
Bst1	chr5	+	3317	protein_coding	346	440	500	533	669	707	338	749	958	800	0.369512	0.0120191	0.975157	3.11443e-08	0.39812	0.00927783	6040	428.667	561.75	835.667	1826.08	0.234746	0.307626	0.457628
Sept8	chr11	+	6087	protein_coding	675	977	891	1138	700	883	836	1346	1717	1676	0.1805	0.161998	0.973412	7.03212e-15	0.718432	8.32733e-10	10839	847.667	889.25	1579.67	3316.58	0.255584	0.268122	0.476293
Ccpg1os	chr9	-	2404	protein_coding	188	213	198	274	279	284	196	360	442	354	0.370839	0.00860949	0.972969	1.63205e-09	0.424378	0.00286942	2788	199.667	258.25	385.333	843.25	0.236782	0.306256	0.456962
Pld2	chr11	+	6252	protein_coding	221	294	296	396	312	347	226	455	596	491	0.290417	0.0347654	0.972058	9.86602e-11	0.537151	6.97513e-05	3634	270.333	320.25	514	1104.58	0.244738	0.289928	0.465334
Cd74	chr18	+	1679	protein_coding	16372	24448	21514	32441	28926	30462	19823	35457	42136	37322	0.492821	1.28413e-05	0.971065	2.15213e-15	0.369729	0.00150754	288901	20778	27913	38305	86996	0.238839	0.320854	0.440308
Agap1	chr1	+	17559	protein_coding	478	681	735	742	520	644	476	1350	1260	946	0.0497368	0.792823	0.969656	8.87145e-09	0.872966	4.79988e-08	7832	631.333	595.5	1185.33	2412.17	0.261729	0.246873	0.491398
Plekhm1	chr11	-	5968	protein_coding	4655	7932	7050	8817	6142	7155	6203	9650	14687	11901	0.236234	0.0406159	0.969332	3.77316e-17	0.658972	1.01812e-09	84192	6545.67	7079.25	12079.3	25704.2	0.254653	0.275412	0.469935
Igfbp6	chr15	+	1112	protein_coding	60	84	64	98	108	124	34	152	150	156	0.213079	0.19724	0.969323	0.00016215	0.389205	0.037725	1030	69.3333	91	152.667	313	0.221512	0.290735	0.487753
Irak2	chr6	+	4412	protein_coding	1207	2010	1978	2240	1995	1864	1151	2901	3875	3012	0.162606	0.280283	0.968331	4.86486e-10	0.695513	1.25245e-06	22233	1731.67	1812.5	3262.67	6806.83	0.254401	0.266277	0.479322
Abi3	chr11	-	4153	protein_coding	33	67	41	89	46	86	51	79	118	109	0.310023	0.0581992	0.967683	9.15845e-05	0.295006	0.109657	719	47	68	102	217	0.21659	0.313364	0.470046
Uhrf2	chr19	+	8590	protein_coding	890	990	932	1145	1097	1237	933	1496	1976	1764	0.325819	0.00257635	0.967192	1.16087e-18	0.561128	4.43977e-08	12460	937.333	1103	1745.33	3785.67	0.247601	0.291362	0.461037
Sirpa	chr2	+	4911	protein_coding	9577	15689	15934	16342	12825	14045	12261	22941	29795	22490	0.152702	0.224409	0.966999	2.84489e-16	0.756	1.17875e-11	171899	13733.3	13868.2	25075.3	52676.9	0.260709	0.26327	0.476021
Upp2	chr2	+	7761	protein_coding	44	98	50	90	110	111	64	110	142	152	0.360219	0.0284879	0.965193	4.68737e-05	0.268396	0.143024	971	64	93.75	134.667	292.417	0.218866	0.320604	0.46053
Plxna2	chr1	+	17174	protein_coding	304	428	508	513	372	492	496	642	1011	698	0.254505	0.0693592	0.962889	2.03002e-10	0.570719	2.99531e-05	5464	413.333	468.25	783.667	1665.25	0.248211	0.281189	0.4706
Slc7a8	chr14	-	5005	protein_coding	430	776	1010	897	700	920	831	1155	1765	1269	0.254429	0.0812681	0.96285	4.02278e-09	0.547559	0.000173455	9753	738.667	837	1396.33	2972	0.248542	0.281629	0.46983
Lst1	chr17	-	415	protein_coding	1514	2539	2455	3209	3540	3973	2536	3354	4174	4466	0.683895	3.47047e-08	0.962475	3.83582e-13	0.191369	0.163195	31760	2169.33	3314.5	3998	9481.83	0.228788	0.349563	0.421648
Agbl5	chr5	+	7053	protein_coding	384	490	478	644	502	616	463	699	931	866	0.386098	0.000491041	0.960103	5.31459e-17	0.480582	6.37137e-06	6073	450.667	556.25	832	1838.92	0.245072	0.302488	0.45244
Tcp11l2	chr10	+	3438	protein_coding	244	252	220	406	295	300	188	534	536	360	0.246821	0.125371	0.959318	3.22354e-06	0.462032	0.00642843	3335	238.667	297.25	476.667	1012.58	0.235701	0.293556	0.470743
Cd72	chr4	-	3422	protein_coding	2123	2826	2552	3843	3629	4607	3940	3274	5097	5666	0.7708	2.6814e-11	0.959271	1.9152e-15	0.13867	0.303809	37557	2500.33	4004.75	4679	11184.1	0.223562	0.358076	0.418362
Esyt1	chr10	-	7267	protein_coding	2484	4032	4268	5059	3688	4153	3105	5559	7916	6341	0.258401	0.0361612	0.958508	4.9789e-14	0.603667	3.25174e-07	46605	3594.67	4001.25	6605.33	14201.2	0.253123	0.281753	0.465123
Magi3	chr3	-	8520	protein_coding	32	34	26	32	22	42	48	57	88	72	0.125962	0.463364	0.956541	0.000463274	0.485575	0.0140812	453	30.6667	36	72.3333	139	0.220624	0.258993	0.520384
Ttyh2	chr11	+	3739	protein_coding	849	1693	1599	1886	1241	1564	1403	2236	2941	2424	0.243176	0.0726591	0.955866	2.79328e-11	0.592557	6.46502e-06	17836	1380.33	1523.5	2533.67	5437.5	0.253854	0.280184	0.465962
Hsh2d	chr8	+	1824	protein_coding	60	122	80	112	117	110	76	152	209	162	0.225261	0.169353	0.955183	5.50358e-06	0.47663	0.0054236	1200	87.3333	103.75	174.333	365.417	0.238997	0.283922	0.477081
Arhgap26	chr18	+	9983	protein_coding	114	215	207	245	213	280	239	266	473	297	0.430306	0.00399196	0.954607	9.65706e-08	0.315814	0.044287	2549	178.667	244.25	345.333	768.25	0.232563	0.31793	0.449506
Cnn2	chr10	+	2460	protein_coding	98	138	84	197	154	162	146	211	211	205	0.517248	0.00137646	0.954323	1.23647e-06	0.213948	0.219358	1606	106.667	164.75	209	480.417	0.222029	0.342931	0.435039
Myo18a	chr11	+	16037	protein_coding	903	1743	1561	2031	1470	1869	1708	1968	3184	2587	0.417035	0.00066545	0.950228	9.4731e-13	0.409048	0.000941623	19024	1402.33	1769.5	2579.67	5751.5	0.24382	0.307659	0.448521
Snx20	chr8	-	6439	protein_coding	5753	8545	7368	10009	8904	9940	7278	13019	12706	13185	0.406261	0.000323252	0.948463	2.42843e-15	0.440643	9.18854e-05	96707	7222	9032.75	12970	29224.8	0.247119	0.309079	0.443802
Clec2d	chr6	+	1213	protein_coding	156	152	204	205	224	166	116	332	266	430	0.103124	0.577454	0.948266	1.16815e-05	0.670819	0.000343841	2251	170.667	177.75	342.667	691.083	0.246955	0.257205	0.49584
Aplp1	chr7	-	3017	protein_coding	137	182	122	264	216	267	134	258	242	384	0.425681	0.00860949	0.947101	7.89745e-06	0.251475	0.155858	2206	147	220.25	294.667	661.917	0.222082	0.332746	0.445172
Gpr35	chr1	+	4839	protein_coding	48	82	56	96	108	94	60	142	115	124	0.335888	0.0405205	0.94642	7.06007e-05	0.275881	0.132616	925	62	89.5	127	278.5	0.222621	0.321364	0.456014
Clu	chr14	+	3437	protein_coding	52	82	58	88	64	60	76	104	154	134	0.164158	0.339106	0.945815	1.71362e-05	0.5393	0.00267288	872	64	72	130.667	266.667	0.24	0.27	0.49
Cybc1	chr11	-	4213	protein_coding	1186	1547	1279	2027	1702	1723	1425	2170	2960	2222	0.433954	0.000101238	0.944942	1.50302e-15	0.410733	0.000235111	18241	1337.33	1719.25	2450.67	5507.25	0.242831	0.312179	0.444989
Coro1b	chr19	+	3204	protein_coding	3368	5263	4834	7406	5891	5816	5011	7299	8906	7978	0.516758	6.81319e-07	0.944703	2.51838e-17	0.339611	0.00167903	61772	4488.33	6031	8061	18580.3	0.241564	0.324591	0.433846
Tgif1	chr17	-	5625	protein_coding	1509	2037	2071	2145	1658	2023	1543	3133	3888	3107	0.110615	0.379705	0.944237	8.86703e-18	0.793193	1.84389e-14	23114	1872.33	1842.25	3376	7090.58	0.264059	0.259816	0.476124
Fyb	chr15	+	5384	protein_coding	794	1463	1486	1249	1058	1425	1321	1941	2641	2239	0.153194	0.28053	0.943543	1.14588e-11	0.705538	4.91687e-08	15617	1247.67	1263.25	2273.67	4784.58	0.260768	0.264025	0.475207
Aldoart2	chr12	+	1658	protein_coding	34	142	64	154	150	212	90	140	182	188	0.625871	0.00179803	0.942696	0.000253482	0.0658189	0.777199	1356	80	151.5	170	401.5	0.199253	0.377335	0.423412
Zfp608	chr18	-	8513	protein_coding	84	110	138	193	145	218	146	151	274	226	0.583917	0.000309798	0.940868	6.18553e-07	0.172601	0.326558	1685	110.667	175.5	217	503.167	0.21994	0.348791	0.431269
Ttc17	chr2	-	8984	protein_coding	787	1249	1241	1421	1182	1411	1041	1644	2509	1804	0.31169	0.007859	0.940417	9.16483e-15	0.533076	2.37808e-06	14289	1092.33	1263.75	1985.67	4341.75	0.251588	0.291069	0.457342
Hspbap1	chr16	+	9423	protein_coding	124	208	231	184	174	228	144	344	338	372	0.0800802	0.663794	0.939618	1.76296e-07	0.766697	3.65545e-06	2347	187.667	182.5	351.333	721.5	0.260106	0.252945	0.486948
Enpp4	chr17	-	4560	protein_coding	180	218	220	266	206	292	152	332	518	342	0.18486	0.244444	0.938959	1.18224e-07	0.591739	0.000151136	2726	206	229	397.333	832.333	0.247497	0.27513	0.477373
Rnpep	chr1	-	6977	protein_coding	3732	6371	5882	8754	6267	7438	7035	7557	11242	9934	0.565608	6.21017e-08	0.935449	7.0963e-17	0.28607	0.00995996	74212	5328.33	7373.5	9577.67	22279.5	0.239159	0.330954	0.429887
Flot1	chr17	+	2893	protein_coding	760	1113	1088	1232	1198	1118	753	1764	2046	1586	0.209376	0.136223	0.933724	2.16779e-10	0.607307	6.1619e-06	12658	987	1075.25	1798.67	3860.92	0.255639	0.278496	0.465865
Cacna1b	chr2	-	9942	protein_coding	70	78	77	86	70	70	95	154	176	124	0.12305	0.493946	0.933551	2.54582e-05	0.599802	0.00121472	1000	75	80.25	151.333	306.583	0.244632	0.261756	0.493612
Prr18	chr17	+	3656	protein_coding	14	30	32	28	36	38	32	44	57	73	0.193072	0.231999	0.932208	0.000754535	0.337995	0.0738032	384	25.3333	33.5	58	116.833	0.216833	0.286733	0.496434
Slc15a3	chr19	+	5491	protein_coding	1523	2413	2408	2653	2357	2761	2192	3698	4578	3107	0.325255	0.00879278	0.930916	2.16748e-12	0.490907	6.01703e-05	27690	2114.67	2490.75	3794.33	8399.75	0.251754	0.296527	0.45172
Arhgef40	chr14	+	10366	protein_coding	121	208	222	279	230	238	208	266	430	334	0.394848	0.00542206	0.930801	1.18338e-08	0.360372	0.0128999	2536	183.667	238.75	343.333	765.75	0.239852	0.311786	0.448362
Gpr132	chr12	-	2715	protein_coding	220	317	250	268	312	201	205	464	551	465	0.0505083	0.793445	0.929092	1.14677e-07	0.817144	6.48629e-07	3253	262.333	246.5	493.333	1002.17	0.261766	0.245967	0.492267
Arid5a	chr1	+	12540	protein_coding	469	900	1046	1120	942	848	434	1860	1983	1484	0.0768279	0.6822	0.928279	0.000716873	0.57606	0.00594734	11086	805	836	1775.67	3416.67	0.23561	0.244683	0.519707
Fcgr3	chr1	-	1736	protein_coding	1049	1316	1755	1783	1896	1918	1178	2597	2633	2296	0.331573	0.0182955	0.92778	8.04725e-09	0.42968	0.00273788	18421	1373.33	1693.75	2508.67	5575.75	0.246305	0.303771	0.449925
Grina	chr15	+	2067	protein_coding	4272	6633	5606	7348	5519	6631	4948	9157	10829	9319	0.262645	0.0191363	0.927747	2.09712e-16	0.588823	2.72155e-08	70262	5503.67	6111.5	9768.33	21383.5	0.257379	0.285804	0.456816
Sp100	chr1	+	7556	protein_coding	2085	2678	3048	2511	2605	2907	2103	3565	5681	4879	0.100642	0.434992	0.925135	8.29096e-17	0.784903	6.37771e-14	32062	2603.67	2531.5	4708.33	9843.5	0.264506	0.257175	0.478319
Arap1	chr7	+	8433	protein_coding	2778	4614	4321	5589	4136	4684	3749	6230	8387	6255	0.318443	0.00662637	0.923876	4.04423e-14	0.508563	7.89507e-06	50743	3904.33	4539.5	6957.33	15401.2	0.253509	0.29475	0.451741
Gbp9	chr5	-	5173	protein_coding	200	220	205	132	208	187	123	285	479	461	-0.111613	0.529254	0.923788	9.62497e-07	1.14181	1.37079e-09	2500	208.333	162.5	408.333	779.167	0.26738	0.208556	0.524064
Ptpro	chr6	+	6723	protein_coding	392	481	543	569	584	634	493	660	1030	885	0.356986	0.00223411	0.922826	3.33889e-14	0.465679	3.68031e-05	6271	472	570	858.333	1900.33	0.248377	0.299947	0.451675
Fas	chr19	+	2062	protein_coding	58	40	46	48	50	98	48	90	116	114	0.177182	0.29163	0.922807	0.000331693	0.405899	0.031335	708	48	61	106.667	215.667	0.222566	0.282844	0.49459
Synpo	chr18	-	9533	protein_coding	260	290	132	418	288	356	242	374	586	422	0.364896	0.0222964	0.918116	1.39435e-05	0.285773	0.103266	3368	227.333	326	460.667	1014	0.224195	0.321499	0.454306
Fer1l5	chr1	+	6356	protein_coding	57	98	111	124	154	114	103	140	233	152	0.373674	0.0202528	0.917915	1.82135e-05	0.271199	0.124456	1286	88.6667	123.75	175	387.417	0.228866	0.319424	0.45171
Clcn7	chr17	+	5291	protein_coding	1445	2209	2216	2467	1532	1935	1649	3294	4032	3150	0.0888179	0.561581	0.917555	7.52388e-12	0.775326	7.89304e-10	23929	1956.67	1895.75	3492	7344.42	0.266416	0.258121	0.475463
Afg1l	chr10	-	2705	protein_coding	116	134	179	180	246	244	172	184	328	324	0.474337	0.00258463	0.91718	2.0269e-06	0.225561	0.188822	2107	143	210.5	278.667	632.167	0.226206	0.332982	0.440812
Scarf1	chr11	+	2887	protein_coding	82	126	95	188	116	153	64	156	217	240	0.249431	0.128324	0.915582	5.29516e-05	0.374161	0.035816	1437	101	130.25	204.333	435.583	0.231873	0.299024	0.469103
C3ar1	chr6	-	4305	protein_coding	446	584	984	605	789	826	416	1472	1716	1190	0.0517986	0.794924	0.915135	0.000628587	0.651838	0.00258997	9028	671.333	659	1459.33	2789.67	0.24065	0.236229	0.523121
Acot11	chr4	-	6056	protein_coding	51	64	108	117	97	120	88	98	159	195	0.349354	0.0316582	0.915078	5.04174e-05	0.268268	0.137347	1097	74.3333	105.5	150.667	330.5	0.224912	0.319213	0.455875
Selenon	chr4	-	3619	protein_coding	1419	2374	2180	2630	2072	2617	2201	2865	4315	3401	0.370104	0.000518594	0.91485	1.08119e-16	0.461883	8.78201e-06	26074	1991	2380	3527	7898	0.252089	0.301342	0.446569
Ecm1	chr3	-	2521	protein_coding	262	403	348	495	327	440	319	534	688	605	0.293117	0.0260207	0.91326	7.93456e-11	0.496145	9.98284e-05	4421	337.667	395.25	609	1341.92	0.25163	0.294541	0.453828
Iqsec2	chrX	+	6980	protein_coding	464	719	731	964	676	870	674	915	1389	1122	0.398003	0.000691164	0.912365	2.32747e-13	0.408479	0.000441507	8524	638	796	1142	2576	0.247671	0.309006	0.443323
Tcte2	chr17	-	4380	protein_coding	45	81	77	97	89	122	78	115	156	124	0.38908	0.0156421	0.911508	1.71339e-05	0.257178	0.144027	984	67.6667	96.5	131.667	295.833	0.228732	0.326197	0.44507
Zfp319	chr8	-	7232	protein_coding	480	773	502	804	494	622	549	931	1328	955	0.162799	0.281473	0.910706	4.72792e-09	0.632946	7.77608e-06	7438	585	617.25	1071.33	2273.58	0.257303	0.271488	0.471209
Dync1h1	chr12	+	15658	protein_coding	4146	7794	6717	8305	5301	5895	4750	8684	14846	10356	0.0958213	0.552221	0.910297	9.87765e-10	0.742489	9.1054e-08	76794	6219	6062.75	11295.3	23577.1	0.263773	0.257146	0.479081
Ifi202b	chr1	-	1697	protein_coding	939	910	1512	874	1340	991	540	2091	3140	2364	-0.0314967	0.885457	0.909296	0.000785332	0.943132	0.000212827	14701	1120.33	936.25	2531.67	4588.25	0.244174	0.204054	0.551772
Alox5ap	chr5	+	1420	protein_coding	1334	1996	1888	2754	2174	2760	2327	2638	3180	3303	0.629999	4.3079e-11	0.908698	2.37151e-19	0.219413	0.0365147	24354	1739.33	2503.75	3040.33	7283.42	0.238807	0.34376	0.417432
Pfkl	chr10	-	6675	protein_coding	4906	7321	6494	12991	11051	10999	10093	7891	13113	12348	0.994683	4.94917e-23	0.908513	2.97846e-18	-0.0698386	0.602926	97207	6240.33	11283.5	11117.3	28641.2	0.21788	0.393961	0.388159
Ahi1	chr10	+	7040	protein_coding	194	291	371	374	320	426	342	420	594	537	0.397832	0.00321563	0.906926	1.8767e-09	0.359606	0.00875285	3869	285.333	365.5	517	1167.83	0.244327	0.312973	0.4427
Irak3	chr10	-	3676	protein_coding	250	493	548	606	515	719	472	691	945	701	0.437948	0.0021061	0.906887	4.24616e-08	0.295969	0.0500417	5940	430.333	578	779	1787.33	0.240768	0.323387	0.435845
Tnfsf14	chr17	-	1847	protein_coding	56	90	64	204	116	72	78	144	165	132	0.424657	0.0137555	0.905331	0.000364202	0.149941	0.458326	1121	70	117.5	147	334.5	0.209268	0.351271	0.439462
Abcg1	chr17	+	7298	protein_coding	1498	2357	1727	2545	1628	1706	1429	2988	3770	3246	0.0935933	0.555026	0.902492	3.65428e-10	0.742206	3.5134e-08	22894	1860.67	1827	3334.67	7022.33	0.264964	0.26017	0.474866
Treml2	chr17	+	4917	protein_coding	70	104	70	154	104	128	70	154	174	150	0.337458	0.036527	0.902057	3.95628e-05	0.283215	0.111475	1178	81.3333	114	159.333	354.667	0.229323	0.321429	0.449248
Itgb5	chr16	+	3553	protein_coding	736	1120	1076	1443	1194	1172	783	1516	2113	1624	0.29931	0.0231242	0.90117	2.47834e-10	0.475146	0.000251567	12777	977.333	1148	1751	3876.33	0.252128	0.296156	0.451716
Zfp516	chr18	+	8275	protein_coding	254	426	400	519	410	468	232	609	813	574	0.209167	0.184771	0.901168	7.49567e-07	0.511285	0.00119882	4705	360	407.25	665.333	1432.58	0.251294	0.284277	0.464429
Acrbp	chr6	+	3277	protein_coding	26	37	41	49	48	28	28	71	86	67	0.107717	0.549105	0.900782	0.000611705	0.499688	0.0111033	481	34.6667	38.25	74.6667	147.583	0.234896	0.259176	0.505929
Trim25	chr11	+	5754	protein_coding	5781	8584	8905	9181	6454	8622	8513	10385	17197	13737	0.203537	0.0949758	0.897074	7.99317e-14	0.616794	3.83861e-08	97359	7756.67	8192.5	13773	29722.2	0.260972	0.275636	0.463392
Aldoc	chr11	+	3263	protein_coding	1186	1938	1914	2838	2498	2811	1835	2256	3211	3460	0.635745	1.18754e-07	0.896725	4.94127e-12	0.174738	0.202045	23947	1679.33	2495.5	2975.67	7150.5	0.234855	0.348997	0.416148
Prss36	chr7	-	3221	protein_coding	199	391	305	445	405	414	348	444	547	603	0.472	0.00040345	0.896207	1.89538e-09	0.282771	0.0437901	4101	298.333	403	531.333	1232.67	0.242023	0.326933	0.431044
Mfhas1	chr8	+	6666	protein_coding	371	574	497	674	429	656	476	713	1003	852	0.292205	0.0224909	0.895651	3.55116e-11	0.489466	7.81421e-05	6245	480.667	558.75	856	1895.42	0.253594	0.29479	0.451616
Ifi204	chr1	-	3561	protein_coding	439	458	690	507	528	544	294	858	1115	953	-0.0122557	0.956096	0.89534	1.76766e-07	0.902676	3.80045e-08	6386	529	468.25	975.333	1972.58	0.268176	0.237379	0.494445
Disc1	chr8	+	3804	protein_coding	25	86	60	85	93	73	95	89	123	135	0.386	0.0215902	0.894227	0.000290305	0.182957	0.34581	864	57	86.5	115.667	259.167	0.219936	0.333762	0.446302
Arhgap22	chr14	+	3876	protein_coding	85	165	145	122	90	143	118	237	258	234	0.0152887	0.946969	0.894049	3.72036e-06	0.832896	4.19599e-06	1597	131.667	118.25	243	492.917	0.267117	0.239899	0.492984
Pld4	chr12	+	3462	protein_coding	4431	8005	7609	9824	7924	8670	6699	9709	13527	11649	0.409113	0.00026674	0.893904	5.30366e-14	0.389397	0.000551134	88047	6681.67	8279.25	11628.3	26589.2	0.251292	0.311376	0.437332
Tdrd7	chr4	+	3958	protein_coding	694	1010	956	837	855	1130	884	1288	1774	1622	0.187403	0.130209	0.893673	7.77987e-14	0.632812	1.41773e-08	11050	886.667	926.5	1561.33	3374.5	0.262755	0.274559	0.462686
Ppp2r5b	chr19	-	3372	protein_coding	728	1138	1020	1283	872	1289	994	1510	1869	1665	0.301912	0.0106522	0.893178	2.74764e-13	0.496972	1.21424e-05	12368	962	1109.5	1681.33	3752.83	0.25634	0.295643	0.448017
Mknk1	chr4	+	4502	protein_coding	1377	2177	2221	1979	1957	2182	1455	3391	3730	2960	0.108326	0.473311	0.89198	1.74794e-10	0.712742	4.43977e-08	23429	1925	1893.25	3360.33	7178.58	0.268159	0.263736	0.468105
Xaf1	chr11	+	4689	protein_coding	1293	1644	1788	1642	1744	1962	1575	2226	2980	3076	0.256542	0.0179118	0.891772	1.11936e-16	0.566569	1.96922e-08	19930	1575	1730.75	2760.67	6066.42	0.259626	0.2853	0.455074
Mettl17	chr14	+	3970	protein_coding	1260	1890	1721	2496	2002	2231	1921	2520	3321	2605	0.510766	2.69279e-07	0.891322	2.82956e-17	0.305298	0.0032181	21967	1623.67	2162.5	2815.33	6601.5	0.245954	0.327577	0.426469
4931414P19Rik	chr14	-	3078	protein_coding	192	371	346	444	290	378	243	498	686	466	0.209786	0.178101	0.889597	4.88682e-07	0.50959	0.000951579	3914	303	338.75	550	1191.75	0.254248	0.284246	0.461506
Krtcap3	chr5	+	1338	protein_coding	44	51	52	68	43	60	42	76	156	78	0.105209	0.568111	0.88861	0.000306474	0.534046	0.00573469	670	49	53.25	103.333	205.583	0.238346	0.259019	0.502635
Rfx2	chr17	-	7311	protein_coding	80	58	66	128	114	104	90	98	136	182	0.445683	0.00822956	0.886332	9.54152e-05	0.16899	0.380133	1056	68	109	138.667	315.667	0.215417	0.345301	0.439282
Rab20	chr8	-	1392	protein_coding	808	979	975	1096	1019	1006	694	1534	1673	1648	0.153523	0.262757	0.885774	1.73302e-11	0.652398	9.2284e-08	11432	920.667	953.75	1618.33	3492.75	0.263594	0.273066	0.463341
Plin2	chr4	-	3512	protein_coding	9264	12393	12718	14030	14686	15804	12541	16849	20775	21561	0.432462	2.45669e-06	0.884045	2.0776e-20	0.388219	2.66958e-05	150621	11458.3	14265.2	19728.3	45451.9	0.252098	0.313854	0.434048
Gch1	chr14	-	6251	protein_coding	2000	3052	3278	3176	3268	3580	1855	5167	5178	4384	0.174015	0.260825	0.883753	1.07999e-07	0.572436	0.000118857	34938	2776.67	2969.75	4909.67	10656.1	0.260571	0.278691	0.460738
Itprip	chr19	-	3950	protein_coding	590	1027	784	1201	837	1025	911	1207	1660	1329	0.390764	0.00115887	0.883694	7.06838e-12	0.383486	0.00147561	10571	800.333	993.5	1398.67	3192.5	0.250692	0.311198	0.43811
Chd5	chr4	+	9583	protein_coding	73	98	92	106	47	112	62	174	200	142	0.0197727	0.931738	0.879586	0.000132272	0.767372	0.000200694	1106	87.6667	81.75	172	341.417	0.256773	0.239443	0.503783
Abcc3	chr11	-	5698	protein_coding	89	204	144	250	166	177	180	239	304	256	0.369754	0.0162516	0.87914	4.44874e-06	0.290759	0.0796409	2009	145.667	193.25	266.333	605.25	0.240672	0.31929	0.440039
Dok2	chr14	+	2902	protein_coding	10584	16587	15861	21815	17032	23781	21082	20976	26076	26884	0.644358	5.71981e-10	0.878712	2.15213e-15	0.171517	0.153092	200678	14344	20927.5	24645.3	59916.8	0.239398	0.349276	0.411326
Dlg4	chr11	+	13251	protein_coding	807	904	828	1447	1263	1322	1197	1141	1800	1542	0.707745	1.98146e-11	0.876961	2.55631e-15	0.120827	0.341643	12251	846.333	1307.25	1494.33	3647.92	0.232005	0.358355	0.40964
Ifi211	chr1	-	1785	protein_coding	132	153	234	122	187	173	83	255	387	361	-0.05879	0.769465	0.876333	4.28983e-05	0.986122	2.61937e-06	2087	173	141.25	334.333	648.583	0.266735	0.217782	0.515482
Itgb4	chr11	+	7015	protein_coding	66	82	100	162	104	126	108	142	190	135	0.468977	0.00381092	0.873518	1.74279e-05	0.181989	0.317431	1215	82.6667	125	155.667	363.333	0.227523	0.344037	0.42844
Aff1	chr5	+	9458	protein_coding	1462	2229	2569	2251	1455	2018	1629	3470	4500	2974	-0.00621874	0.974846	0.873487	4.34126e-09	0.870148	8.09624e-10	24557	2086.67	1838.25	3648	7572.92	0.275543	0.24274	0.481717
Slc8a1	chr17	-	18807	protein_coding	78	118	191	178	144	178	118	197	277	246	0.242441	0.131936	0.869594	1.69962e-05	0.398906	0.0174669	1725	129	154.5	240	523.5	0.246418	0.295129	0.458453
Plekhf1	chr7	-	5263	protein_coding	68	128	112	162	180	110	94	166	190	229	0.311804	0.0529471	0.868549	7.50674e-05	0.285148	0.109744	1439	102.667	136.5	195	434.167	0.236468	0.314395	0.449136
Mthfr	chr4	+	7315	protein_coding	1464	2341	2160	2506	1861	1843	1201	3260	4208	3027	0.0409753	0.829825	0.867143	4.399e-08	0.775895	1.61786e-07	23871	1988.33	1852.75	3498.33	7339.42	0.270912	0.252438	0.47665
Tbc1d9b	chr11	+	6429	protein_coding	2158	3753	3235	4129	2930	3438	2967	4487	6177	4980	0.260599	0.0250214	0.867104	1.87834e-13	0.52411	1.98212e-06	38254	3048.67	3366	5214.67	11629.3	0.262153	0.28944	0.448406
Ovca2	chr11	-	2670	protein_coding	183	188	153	237	215	167	196	270	374	324	0.233268	0.131415	0.865537	1.18949e-06	0.454072	0.00319605	2307	174.667	203.75	322.667	701.083	0.249138	0.290622	0.46024
Phf11a	chr14	-	1354	protein_coding	180	160	230	138	238	243	126	315	446	336	0.060847	0.759563	0.8651	4.40666e-05	0.674058	0.000285942	2412	190	186.25	365.667	741.917	0.256093	0.251039	0.492868
B4galt3	chr1	+	5467	protein_coding	854	1305	1288	1784	1342	1594	1109	1893	2177	1824	0.407425	0.000790379	0.862188	5.33641e-11	0.343811	0.00550946	15170	1149	1457.25	1964.67	4570.92	0.251372	0.318809	0.429819
Dop1b	chr16	+	9890	protein_coding	229	507	514	657	380	527	409	565	950	726	0.274254	0.0702802	0.861852	1.41894e-06	0.402161	0.00951428	5464	416.667	493.25	747	1656.92	0.251471	0.297691	0.450837
Cnppd1	chr1	-	5635	protein_coding	1944	2650	2627	2935	2326	2326	1819	4086	4675	3615	0.0935506	0.532877	0.859146	9.86602e-11	0.705065	1.37096e-08	29003	2407	2351.5	4125.33	8883.83	0.270942	0.264694	0.464364
Junb	chr8	-	2301	protein_coding	7822	12643	10217	15586	12429	14785	11878	14922	18984	17718	0.52779	9.82395e-09	0.857341	1.23964e-18	0.268149	0.00629235	136984	10227.3	13669.5	17208	41104.8	0.248811	0.332552	0.418637
Cebpb	chr2	+	1504	protein_coding	3797	6034	4728	5218	5680	8480	4572	8739	8202	10033	0.249483	0.12437	0.856463	5.90347e-05	0.358137	0.0400373	65483	4853	5987.5	8991.33	19831.8	0.244708	0.301914	0.453379
Plod1	chr4	-	6765	protein_coding	3567	5406	4678	6755	5141	5433	4720	6499	9206	7475	0.385286	0.000136475	0.855793	2.16389e-16	0.398958	6.54919e-05	58880	4550.33	5512.25	7726.67	17789.2	0.255791	0.309864	0.434345
Dhrs3	chr4	+	2927	protein_coding	7200	10208	9640	10494	8607	8103	7468	14922	17959	13147	0.0843191	0.563545	0.855643	6.32871e-12	0.721596	6.38813e-10	107748	9016	8668	15342.7	33026.7	0.272992	0.262455	0.464554
Wdfy3	chr5	-	15346	protein_coding	1577	2698	2809	2934	1669	2357	2065	3292	5064	3924	0.0770886	0.636593	0.854524	3.18234e-09	0.713769	1.04028e-07	28389	2361.33	2256.25	4093.33	8710.92	0.271077	0.259014	0.469908
Xdh	chr17	-	9175	protein_coding	284	459	504	572	392	409	267	602	850	754	0.0920409	0.597484	0.85324	4.07095e-07	0.661544	1.48424e-05	5093	415.667	410	735.333	1561	0.266282	0.262652	0.471066
Daxx	chr17	+	3151	protein_coding	2394	3673	3418	3639	2714	3172	2812	4512	6443	5084	0.111563	0.348084	0.853085	1.31821e-16	0.699981	4.81201e-13	37861	3161.67	3084.25	5346.33	11592.2	0.27274	0.266061	0.461199
Plod3	chr5	+	4519	protein_coding	2992	4199	3734	5544	4016	4506	4151	5211	7203	6094	0.42889	6.23682e-06	0.852543	7.61074e-18	0.358026	0.000199141	47650	3641.67	4554.25	6169.33	14365.2	0.253505	0.317032	0.429462
Mob3c	chr4	+	2975	protein_coding	239	315	326	312	296	343	184	482	599	469	0.0693407	0.699186	0.85074	2.15893e-07	0.701834	3.17736e-06	3565	293.333	283.75	516.667	1093.75	0.26819	0.259429	0.472381
Plekhh3	chr11	-	3582	protein_coding	575	967	865	933	857	928	609	1287	1460	1342	0.166165	0.230127	0.850487	4.47537e-10	0.593288	2.34845e-06	9823	802.333	831.75	1363	2997.08	0.267705	0.27752	0.454775
Mfsd11	chr11	+	7076	protein_coding	755	1193	1145	1224	980	1155	909	1633	2167	1470	0.167453	0.213785	0.850299	9.75654e-11	0.598023	8.70392e-07	12631	1031	1067	1756.67	3854.67	0.267468	0.276807	0.455725
Pkd1l2	chr8	-	8301	protein_coding	457	648	698	735	571	772	756	918	1175	991	0.324005	0.00925584	0.848855	1.40818e-10	0.41634	0.000666795	7721	601	708.5	1028	2337.5	0.257112	0.303102	0.439786
Dirc2	chr16	-	5395	protein_coding	421	549	564	538	600	484	322	1247	975	804	0.0341719	0.876183	0.846239	0.000846895	0.649246	0.00200229	6504	511.333	486	1008.67	2006	0.254902	0.242273	0.502825
Lemd2	chr17	-	4874	protein_coding	2538	3696	3501	4094	3491	4395	2933	5114	5527	5667	0.303356	0.00671043	0.845726	1.51832e-13	0.461615	1.80514e-05	40956	3245	3728.25	5436	12409.2	0.261498	0.300441	0.43806
Agpat4	chr17	+	2701	protein_coding	440	676	700	769	654	664	520	942	1288	883	0.205233	0.13501	0.845689	1.85469e-09	0.533744	3.26084e-05	7536	605.333	651.75	1037.67	2294.75	0.263791	0.284018	0.452192
Fyn	chr10	+	4363	protein_coding	1062	1441	1507	1660	1348	1663	1259	2061	2623	2066	0.261506	0.0182206	0.844277	2.53323e-14	0.51006	9.34802e-07	16690	1336.67	1482.5	2250	5069.17	0.263686	0.292454	0.44386
Btbd2	chr10	-	3586	protein_coding	674	1350	1142	1544	1226	1398	1086	1330	2070	2011	0.393217	0.00166883	0.843431	5.98371e-10	0.334229	0.00912576	13831	1055.33	1313.5	1803.67	4172.5	0.252926	0.314799	0.432275
Wdr66	chr5	+	8961	protein_coding	168	191	123	188	211	220	155	253	300	327	0.249783	0.110808	0.842412	7.05397e-06	0.396593	0.0131	2136	160.667	193.5	293.333	647.5	0.248134	0.298842	0.453024
Sec14l1	chr11	+	7176	protein_coding	2528	3720	3286	4455	3436	3739	3086	4621	6349	5047	0.3238	0.00170148	0.841455	8.95344e-16	0.448823	6.16532e-06	40267	3178	3679	5339	12196	0.260577	0.301656	0.437766
Adrb2	chr18	-	2144	protein_coding	616	652	798	938	946	1106	786	952	1430	1184	0.506767	1.13188e-05	0.840628	1.97262e-11	0.238872	0.0568323	9408	688.667	944	1188.67	2821.33	0.244093	0.334594	0.421314
Sympk	chr7	+	10534	protein_coding	5880	8941	8496	11164	8473	9698	8948	10556	15613	12872	0.420633	5.25764e-06	0.84057	2.07382e-18	0.358851	0.000124736	100641	7772.33	9570.75	13013.7	30356.8	0.256033	0.315276	0.428691
Acvrl1	chr15	+	4265	protein_coding	366	533	529	673	681	654	496	767	944	721	0.445938	0.000410884	0.840559	1.33847e-09	0.276676	0.0376796	6364	476	626	810.667	1912.67	0.248867	0.327292	0.423841
Slc11a1	chr1	+	3705	protein_coding	907	1679	1617	1940	1485	1684	1538	2033	2733	2283	0.348385	0.0035762	0.838278	3.7685e-11	0.389787	0.00105324	17899	1401	1661.75	2349.67	5412.42	0.258849	0.307026	0.434125
Adgre1	chr17	+	3238	protein_coding	1144	1248	1112	1600	1290	1566	1108	1606	2324	2108	0.323875	0.0046347	0.837901	1.49263e-12	0.426911	0.000124573	15106	1168	1391	2012.67	4571.67	0.255487	0.304265	0.440248
Mcrip1	chr11	-	1282	protein_coding	1872	3488	2994	3895	3482	4192	2804	4121	4869	4963	0.448187	0.000141347	0.837372	4.93122e-11	0.288122	0.0201548	36680	2784.67	3593.25	4651	11028.9	0.252488	0.325803	0.42171
Col14a1	chr15	+	7013	protein_coding	48	107	48	91	57	88	74	108	144	138	0.162366	0.34575	0.83735	0.000350365	0.412617	0.0236198	903	67.6667	77.5	130	275.167	0.245912	0.281647	0.472441
Rhoc	chr3	+	1618	protein_coding	6346	9212	8735	11554	10142	11119	10684	12337	14496	13340	0.540504	2.17713e-09	0.837115	2.05643e-18	0.239634	0.0147906	107965	8097.67	10874.8	13391	32363.4	0.250211	0.33602	0.41377
Cyb5r1	chr1	+	4437	protein_coding	2728	4388	4736	4499	3855	4540	3270	6661	7114	5964	0.155836	0.258695	0.835884	4.84704e-10	0.594505	1.67987e-06	47755	3950.67	4041	6579.67	14571.3	0.271126	0.277325	0.451549
Stim1	chr7	+	10371	protein_coding	1883	2917	2622	3788	2650	3196	2818	3596	4610	4159	0.433815	1.79967e-05	0.83564	3.85416e-15	0.328417	0.00154098	32239	2474	3113	4121.67	9708.67	0.254824	0.320641	0.424535
Uba7	chr9	+	6692	protein_coding	1271	1631	1491	1866	1518	1609	1339	1969	3229	2299	0.220987	0.0557356	0.83466	2.31313e-13	0.541344	3.60053e-07	18222	1464.33	1583	2499	5546.33	0.264018	0.285414	0.450568
Grk5	chr19	+	7055	protein_coding	157	193	240	332	284	328	200	264	398	378	0.514347	0.000352462	0.833544	4.37972e-07	0.17436	0.284587	2774	196.667	286	346.667	829.333	0.237138	0.344855	0.418006
Tbc1d10b	chr7	-	4696	protein_coding	2280	3836	3487	4526	3263	3720	2966	4576	6203	5255	0.288468	0.0114101	0.833188	9.80422e-13	0.462498	2.44996e-05	40112	3201	3618.75	5344.67	12164.4	0.263145	0.297487	0.439369
Coq4	chr2	+	3399	protein_coding	814	1318	1247	1744	1441	1779	1571	1652	2045	1910	0.637745	5.71981e-10	0.832909	2.6606e-14	0.137859	0.260993	15521	1126.33	1633.75	1869	4629.08	0.243317	0.352932	0.403752
Ehd1	chr19	+	3705	protein_coding	7722	11904	10290	16584	12978	14117	11017	14343	18489	16846	0.553341	8.78217e-09	0.832655	3.78698e-16	0.216805	0.042521	134290	9972	13674	16559.3	40205.3	0.248027	0.340104	0.411869
Vamp5	chr6	-	2707	protein_coding	125	198	204	242	254	270	184	252	300	368	0.423427	0.00365998	0.83241	1.11337e-06	0.241228	0.127238	2397	175.667	237.5	306.667	719.833	0.244038	0.329937	0.426025
Galnt10	chr11	+	5965	protein_coding	510	779	726	964	738	744	716	1033	1308	1044	0.326665	0.00669963	0.832361	4.51586e-11	0.407409	0.000544485	8562	671.667	790.5	1128.33	2590.5	0.259281	0.305153	0.435566
Mxd1	chr6	-	7072	protein_coding	128	224	184	208	180	268	118	313	379	268	0.1508	0.377339	0.831478	3.22117e-05	0.494316	0.00332956	2270	178.667	193.5	320	692.167	0.258127	0.279557	0.462316
Tifa	chr3	+	3199	protein_coding	500	652	667	778	739	731	510	819	1265	1024	0.273167	0.0270139	0.83112	8.67899e-11	0.460951	9.79452e-05	7685	606.333	689.5	1036	2331.83	0.260024	0.29569	0.444286
Cep162	chr9	-	11607	protein_coding	549	736	823	748	814	840	438	952	1382	1338	0.117591	0.463621	0.831046	1.46386e-07	0.611138	1.97302e-05	8620	702.667	710	1224	2636.67	0.266498	0.269279	0.464223
Rsrp1	chr4	+	3349	protein_coding	5002	5627	5494	6280	6166	6068	4559	7254	11353	8925	0.207495	0.0711442	0.83033	1.35786e-13	0.554486	1.29041e-07	66728	5374.33	5768.25	9177.33	20319.9	0.264486	0.283872	0.451642
Igf2bp2	chr16	-	7402	protein_coding	950	1300	1638	1547	1199	1773	1530	1694	2662	2286	0.30819	0.01492	0.830244	8.66351e-10	0.411746	0.00102414	16579	1296	1512.25	2214	5022.25	0.258052	0.30111	0.440838
Slc15a4	chr5	-	5312	protein_coding	1850	2815	2576	3211	2346	2630	2118	3953	4693	3454	0.199385	0.126934	0.828718	2.58613e-10	0.538139	8.54306e-06	29646	2413.67	2576.25	4033.33	9023.25	0.267494	0.285512	0.446993
Prkcsh	chr9	+	4275	protein_coding	4321	6911	6034	7909	6162	6444	6016	8709	11309	8631	0.317851	0.00403893	0.828377	3.19374e-13	0.43101	6.14123e-05	72446	5755.33	6632.75	9549.67	21937.8	0.262348	0.302344	0.435307
Ap3d1	chr10	-	8914	protein_coding	2793	4778	4634	5174	3597	4522	3706	5705	8135	6507	0.190689	0.120006	0.828208	4.61558e-12	0.562517	4.47585e-07	49551	4068.33	4249.75	6782.33	15100.4	0.269419	0.281433	0.449149
Ints3	chr3	-	5677	protein_coding	3676	5558	4935	6715	5034	5495	5523	6293	9610	7785	0.383414	0.000144522	0.828065	1.79279e-15	0.37513	0.000185867	60624	4723	5691.75	7896	18310.8	0.257936	0.310842	0.431222
Smim3	chr18	-	6828	protein_coding	320	322	406	464	470	498	302	690	688	468	0.28288	0.0663611	0.826092	9.74575e-06	0.347804	0.031335	4628	349.333	433.5	615.333	1398.17	0.249851	0.310049	0.4401
Irf2bpl	chr12	-	4098	protein_coding	1882	2810	2796	3267	2176	2747	2688	3357	5263	3980	0.237842	0.0468336	0.824423	9.70771e-12	0.503548	7.84409e-06	30966	2496	2719.5	4200	9415.5	0.265095	0.288832	0.446073
Idua	chr5	+	4204	protein_coding	430	641	568	624	527	493	467	826	1029	886	0.0908847	0.532157	0.824331	3.83433e-11	0.677784	5.87143e-09	6491	546.333	527.75	913.667	1987.75	0.27485	0.265501	0.459649
Ttc7	chr17	+	6720	protein_coding	2670	4585	4326	5344	3910	4391	3245	6171	7147	5902	0.230547	0.0777337	0.824212	1.08962e-09	0.491873	7.75559e-05	47691	3860.33	4222.5	6406.67	14489.5	0.266423	0.291418	0.442159
Tshz3	chr7	+	5456	protein_coding	402	475	444	728	428	632	483	548	972	790	0.38383	0.00398213	0.823268	3.01596e-08	0.307236	0.0268421	5902	440.333	567.75	770	1778.08	0.247645	0.319304	0.433051
Il10rb	chr16	+	3808	protein_coding	635	887	1066	860	816	889	787	1300	1588	1413	0.103481	0.454157	0.823118	1.39123e-11	0.662403	5.83853e-09	10241	862.667	838	1433.67	3134.33	0.275231	0.267361	0.457407
Rubcn	chr16	-	7478	protein_coding	687	1023	986	1117	775	1048	841	1268	1962	1319	0.182308	0.168291	0.821183	2.87231e-10	0.551803	4.35145e-06	11026	898.667	945.25	1516.33	3360.25	0.26744	0.281303	0.451256
Lacc1	chr14	-	3644	protein_coding	294	373	438	488	458	400	371	489	666	728	0.293832	0.0256032	0.820327	5.90688e-09	0.409001	0.0015224	4705	368.333	429.25	627.667	1425.25	0.258434	0.301175	0.440391
Chrm4	chr2	+	1440	protein_coding	209	326	288	701	419	476	387	347	564	522	0.898867	2.08063e-08	0.819971	5.29e-07	-0.0707716	0.711136	4239	274.333	495.75	477.667	1247.75	0.219862	0.397315	0.382822
Fhod1	chr8	-	4666	protein_coding	504	692	721	841	746	809	576	830	1315	1083	0.311514	0.00760605	0.819227	1.02259e-11	0.419653	0.000195852	8117	639	743	1076	2458	0.259967	0.302278	0.437754
Pnrc1	chr4	-	2095	protein_coding	1498	2173	1772	2713	2377	2436	1484	2669	3458	3064	0.365148	0.00393014	0.818785	2.91672e-09	0.338616	0.00889992	23644	1814.33	2252.5	3063.67	7130.5	0.254447	0.315897	0.429657
Fgd3	chr13	-	6012	protein_coding	1612	2309	2060	3218	2374	2668	2391	2561	4009	3395	0.514244	1.05384e-07	0.817989	1.39782e-15	0.239309	0.022427	26597	1993.67	2662.75	3321.67	7978.08	0.249893	0.333758	0.416349
Inppl1	chr7	-	6399	protein_coding	3880	6250	5296	7369	4783	6671	6123	7047	10524	8166	0.37119	0.0012206	0.817127	1.75029e-11	0.354884	0.00217304	66109	5142	6236.5	8579	19957.5	0.257648	0.312489	0.429863
Gpr179	chr11	-	9542	protein_coding	273	398	306	541	392	432	436	402	793	515	0.468968	0.00074189	0.816842	2.72571e-07	0.207412	0.17925	4488	325.667	450.25	570	1345.92	0.241966	0.33453	0.423503
Tm6sf1	chr7	+	5921	protein_coding	1073	1383	1337	1816	1576	2170	1692	1707	2517	2098	0.608007	1.0195e-09	0.815431	1.53624e-14	0.149806	0.202045	17369	1264.33	1813.5	2107.33	5185.17	0.243837	0.349748	0.406416
Rab11fip3	chr17	-	6935	protein_coding	406	766	675	758	547	631	485	895	1238	958	0.107744	0.485664	0.815399	1.33765e-08	0.62629	2.0573e-06	7359	615.667	605.25	1030.33	2251.25	0.273478	0.268851	0.457672
Slc3a2	chr19	-	3529	protein_coding	8987	14803	14533	15386	12812	13131	9132	20439	24662	18418	0.111607	0.454302	0.815101	5.00665e-09	0.625594	1.18229e-06	152303	12774.3	12615.2	21173	46562.6	0.274348	0.270931	0.454721
C5ar1	chr7	-	2570	protein_coding	1320	2040	1707	2755	1980	2266	2208	2322	3428	2671	0.532076	5.31286e-07	0.815037	9.58688e-13	0.207194	0.0813195	22697	1689	2302.25	2807	6798.25	0.248446	0.338653	0.4129
Eya3	chr4	+	5647	protein_coding	1426	2395	2289	2488	2203	2705	2472	2725	3932	3425	0.390648	0.000295988	0.814884	5.06957e-13	0.344545	0.00152905	26060	2036.67	2467	3360.67	7864.33	0.258975	0.313695	0.42733
Sesn2	chr4	-	3475	protein_coding	1947	3756	3590	4200	3014	2889	1908	5304	6542	5067	0.0618062	0.75677	0.81456	0.000254593	0.597745	0.00147377	38217	3097.67	3002.75	5637.67	11738.1	0.263899	0.255813	0.480289
Pdcd1	chr1	-	1930	protein_coding	236	246	162	222	205	224	234	358	468	332	0.107787	0.54543	0.814458	1.46303e-05	0.565901	0.000536436	2687	214.667	221.25	386	821.917	0.261178	0.269188	0.469634
Parp12	chr6	-	3995	protein_coding	2781	3945	4024	3979	3166	3946	3245	4927	7364	5456	0.140206	0.21616	0.813619	2.01116e-15	0.624844	8.72697e-11	42833	3583.33	3584	5915.67	13083	0.273892	0.273943	0.452164
Dpp9	chr17	-	7883	protein_coding	2872	5186	4569	5817	3977	5209	4678	5575	8363	6963	0.332152	0.0043515	0.81268	2.81703e-11	0.39015	0.000710902	53209	4209	4920.25	6967	16096.2	0.261489	0.305677	0.432834
Tmem63a	chr1	+	4492	protein_coding	981	1845	1481	2311	1506	1627	1580	2141	2880	2166	0.356296	0.00671043	0.812013	2.2577e-08	0.330803	0.0144519	18518	1435.67	1756	2395.67	5587.33	0.25695	0.314282	0.428767
Bcl9l	chr9	+	7998	protein_coding	268	433	414	528	358	500	435	485	812	596	0.351258	0.0077553	0.811926	2.10989e-08	0.335896	0.0121998	4829	371.667	455.25	631	1457.92	0.25493	0.312261	0.432809
Ppp1r15a	chr7	-	2937	protein_coding	1377	2163	2083	2313	2115	2334	1214	3908	3633	2745	0.11351	0.535201	0.811248	0.000454474	0.477384	0.00967794	23885	1874.33	1994	3428.67	7297	0.256864	0.273263	0.469873
Sh3bp2	chr5	+	4296	protein_coding	3271	4698	4558	5149	3571	4376	3989	5885	8137	6574	0.166166	0.139345	0.810762	1.00523e-14	0.589731	2.03559e-09	50208	4175.67	4271.25	6865.33	15312.2	0.272701	0.278943	0.448356
Ttll5	chr12	+	15875	protein_coding	383	601	665	797	563	796	719	740	1060	954	0.449144	0.000296845	0.808782	2.58005e-09	0.250823	0.0593447	7278	549.667	718.75	918	2186.42	0.251401	0.328734	0.419865
Metrnl	chr11	+	1586	protein_coding	2203	3356	3504	3338	2932	3289	2737	5158	5162	4436	0.152066	0.263598	0.808051	6.57143e-10	0.575003	2.03862e-06	36115	3021	3074	4918.67	11013.7	0.274296	0.279108	0.446597
Irf5	chr6	+	2905	protein_coding	6718	10741	9606	13176	9668	12175	9928	12329	16169	15482	0.431486	4.52731e-06	0.805637	2.76439e-16	0.312745	0.0013028	115992	9021.67	11236.8	14660	34918.4	0.258364	0.3218	0.419836
Ly6e	chr15	+	3784	protein_coding	62513	103398	88071	114923	88698	105355	96832	110064	157534	146917	0.381824	0.000131944	0.803313	6.46683e-15	0.355138	0.000385723	1074305	84660.7	101452	138172	324284	0.261069	0.312849	0.426082
Resf1	chr6	+	9629	protein_coding	583	538	756	659	718	623	572	897	1298	1012	0.137022	0.361433	0.802469	4.89218e-08	0.568317	2.13788e-05	7656	625.667	643	1069	2337.67	0.267646	0.275061	0.457294
Fam193a	chr5	+	7418	protein_coding	686	1107	958	1152	880	1076	872	1221	1812	1484	0.239011	0.0340717	0.801984	6.80928e-13	0.492119	2.58683e-06	11248	917	995	1505.67	3417.67	0.268312	0.291134	0.440554
Oas1a	chr5	-	1885	protein_coding	7671	11114	10524	13332	11023	11912	11969	13744	17052	16592	0.428757	1.43799e-06	0.801106	4.81772e-18	0.317897	0.000505043	124933	9769.67	12059	15796	37624.7	0.259661	0.320508	0.419831
Tnip1	chr11	-	3539	protein_coding	2684	4630	3684	4756	3871	4171	3836	5307	6703	5819	0.304846	0.00489205	0.801003	3.89884e-13	0.423224	5.27716e-05	45461	3666	4158.5	5943	13767.5	0.266279	0.302052	0.431669
Tmem26	chr10	+	5282	protein_coding	148	174	181	200	130	226	198	238	302	336	0.201889	0.199936	0.800666	6.7474e-06	0.43549	0.00466882	2133	167.667	188.5	292	648.167	0.258678	0.29082	0.450501
Ajuba	chr14	-	3646	protein_coding	50	80	83	122	118	84	84	96	162	132	0.389027	0.0163761	0.800568	0.00020635	0.174771	0.352268	1011	71	102	130	303	0.234323	0.336634	0.429043
Borcs7	chr19	+	2176	protein_coding	407	464	520	238	371	261	375	148	268	254	-0.223485	0.163477	-0.800041	5.10997e-05	-0.375488	0.0251195	3306	463.667	311.25	223.333	998.25	0.46448	0.311796	0.223725
Mphosph6	chr8	-	2476	protein_coding	1804	1836	2058	990	1152	1316	962	872	1019	987	-0.510034	2.55379e-05	-0.800771	2.25426e-09	-0.191623	0.169294	12996	1899.33	1105	959.333	3963.67	0.479186	0.278782	0.242032
Tmx1	chr12	+	3299	protein_coding	3270	2888	3538	1729	1781	1929	1780	1295	2105	1594	-0.567554	4.26362e-06	-0.800915	4.3376e-09	-0.140805	0.345119	21909	3232	1804.75	1664.67	6701.42	0.482286	0.269309	0.248405
Plppr3	chr10	-	4357	protein_coding	187	226	257	207	233	207	110	74	134	108	-0.0414984	0.845106	-0.801398	0.00010951	-0.646167	0.000394128	1743	223.333	189.25	105.333	517.917	0.431215	0.365406	0.203379
Glrx3	chr7	+	5016	protein_coding	10196	9465	10103	6208	7122	7223	6400	4025	5718	5616	-0.326338	0.00694548	-0.801507	4.1354e-10	-0.377555	0.00176472	72076	9921.33	6738.25	5119.67	21779.3	0.455541	0.309389	0.235071
Zdhhc20	chr14	-	7213	protein_coding	2196	2001	2388	1254	1522	1326	1260	860	1398	1109	-0.431079	0.000792358	-0.802278	2.39497e-08	-0.25194	0.0730576	15314	2195	1340.5	1122.33	4657.83	0.471249	0.287795	0.240956
Tfrc	chr16	+	6185	protein_coding	9774	9390	12693	6218	5347	6452	7999	2878	6166	5750	-0.263287	0.107007	-0.803745	0.000421225	-0.273917	0.134092	72667	10619	6504	4931.33	22054.3	0.481493	0.294908	0.223599
Ube2v2	chr16	-	7132	protein_coding	1074	864	1116	578	602	633	596	444	540	548	-0.463254	0.000569771	-0.806498	1.47402e-07	-0.212381	0.162874	6995	1018	602.25	510.667	2130.92	0.477729	0.282625	0.239646
Akap8	chr17	-	8663	protein_coding	2462	2774	2793	1998	1595	1986	1892	961	1729	1456	-0.294346	0.0109097	-0.807883	1.88968e-11	-0.428011	0.000161993	19646	2676.33	1867.75	1382	5926.08	0.451619	0.315174	0.233206
Tcea1	chr1	+	3017	protein_coding	3892	3303	4230	2346	2436	2467	2087	1496	2358	2011	-0.448878	0.000257948	-0.80818	2.04901e-09	-0.252251	0.0586904	26626	3808.33	2334	1955	8097.33	0.470319	0.288243	0.241438
Stard4	chr18	-	5586	protein_coding	2309	2374	2612	1726	1770	1666	1771	870	1612	1265	-0.252186	0.0471538	-0.808928	1.34234e-09	-0.455971	0.000225094	17975	2431.67	1733.25	1249	5413.92	0.449151	0.320147	0.230702
Cwf19l2	chr9	+	10536	protein_coding	793	899	887	405	594	534	483	310	493	484	-0.446709	0.0010922	-0.809308	2.75141e-07	-0.223778	0.14525	5882	859.667	504	429	1792.67	0.479546	0.281145	0.239308
Hnrnpdl	chr5	-	4818	protein_coding	4465	5181	4810	2914	2777	2840	2737	1887	2914	2675	-0.543368	1.61526e-08	-0.810588	2.55631e-15	-0.205808	0.0583925	33200	4818.67	2817	2492	10127.7	0.475792	0.278149	0.246059
Abca13	chr11	+	19737	protein_coding	204	188	209	112	88	82	104	67	104	114	-0.619391	0.000354118	-0.810915	7.62887e-05	-0.0472124	0.838811	1272	200.333	96.5	95	391.833	0.511272	0.246278	0.24245
Nsmce4a	chr7	-	5044	protein_coding	5892	5821	5828	3834	4518	4252	3837	2483	3363	3108	-0.283577	0.0183614	-0.810998	1.08995e-10	-0.434926	0.000214081	42936	5847	4110.25	2984.67	12941.9	0.451788	0.317592	0.23062
Gmnn	chr13	-	1465	protein_coding	4117	4329	4444	2483	3034	3087	2593	1563	2687	2357	-0.366064	0.00260212	-0.811329	6.13826e-10	-0.341369	0.00606949	30694	4296.67	2799.25	2202.33	9298.25	0.462094	0.301051	0.236855
Cers4	chr8	+	12264	protein_coding	717	969	830	749	538	592	587	364	462	436	-0.220939	0.0715557	-0.811586	9.88967e-11	-0.504602	1.7785e-05	6244	838.667	616.5	420.667	1875.83	0.44709	0.328654	0.224256
Uxs1	chr1	-	5097	protein_coding	1913	1826	1996	1160	1181	1209	969	826	1181	912	-0.504547	1.58971e-05	-0.812726	2.58697e-10	-0.213269	0.106983	13173	1911.67	1129.75	973	4014.42	0.4762	0.281423	0.242376
Chpf2	chr5	+	5588	protein_coding	1306	1827	1759	1207	829	990	950	632	1066	774	-0.450934	8.10225e-05	-0.813159	5.81332e-11	-0.269024	0.0298429	11340	1630.67	994	824	3448.67	0.47284	0.288227	0.238933
Ndufaf4	chr4	+	3902	protein_coding	2470	2202	2626	1526	1490	1576	1534	1002	1526	1194	-0.413752	0.000679485	-0.813257	1.00585e-09	-0.292732	0.0234464	17146	2432.67	1531.5	1240.67	5204.83	0.467386	0.294246	0.238368
Adss	chr1	-	4531	protein_coding	5414	5013	5871	3538	3775	3620	3406	2306	3257	2748	-0.36465	0.00177503	-0.815333	5.10051e-11	-0.356388	0.00257204	38948	5432.67	3584.75	2770.33	11787.8	0.460874	0.304108	0.235018
Fopnl	chr16	-	5806	protein_coding	1239	1219	1240	784	724	867	717	523	695	661	-0.433257	0.000164368	-0.815976	6.0565e-11	-0.28789	0.0193349	8669	1232.67	773	626.333	2632	0.468338	0.293693	0.237969
Fgfr1op	chr17	+	4008	protein_coding	1405	1334	1370	848	891	982	814	560	758	766	-0.38693	0.00144601	-0.816403	7.02494e-10	-0.323137	0.0109353	9728	1369.67	883.75	694.667	2948.08	0.464596	0.299771	0.235633
Vbp1	chrX	+	2132	protein_coding	2586	2270	2997	1316	1666	1346	1285	1084	1629	1202	-0.586986	1.79967e-05	-0.818498	1.0143e-07	-0.122133	0.46894	17381	2617.67	1403.25	1305	5325.92	0.491496	0.263476	0.245028
Mob4	chr1	+	4855	protein_coding	1797	1695	1925	1183	1466	1328	904	666	1083	969	-0.303684	0.0263106	-0.818673	8.52646e-08	-0.379313	0.00646484	13016	1805.67	1220.25	906	3931.92	0.459233	0.310345	0.230422
Cenpa	chr5	+	5860	protein_coding	12286	17261	15675	12052	9239	11348	12101	6034	8693	8144	-0.211771	0.0558793	-0.818872	4.19429e-14	-0.54288	9.65475e-08	112833	15074	11185	7623.67	33882.7	0.444888	0.33011	0.225002
Fbxo36	chr1	+	2148	protein_coding	130	238	191	116	106	100	136	58	102	96	-0.285101	0.0726591	-0.818994	9.03792e-05	-0.299646	0.0893924	1273	186.333	114.5	85.3333	386.167	0.482521	0.296504	0.220975
Wdr12	chr1	-	11955	protein_coding	6546	6531	6598	3739	4224	5113	4068	2934	3481	3461	-0.368798	0.00241127	-0.819046	4.17977e-10	-0.345526	0.00538455	46695	6558.33	4286	3292	14136.3	0.463935	0.30319	0.232875
Rsl1d1	chr16	-	2258	protein_coding	15105	13572	15652	8619	9479	9898	8710	6235	8932	7400	-0.440766	0.00016464	-0.819579	9.75654e-11	-0.280932	0.0236867	103602	14776.3	9176.5	7522.33	31475.2	0.46946	0.291547	0.238993
Srgn	chr10	-	2196	protein_coding	22429	23162	19325	14624	14185	14340	11544	9500	12337	11132	-0.429854	0.00016221	-0.819643	2.04911e-11	-0.297439	0.0126056	152578	21638.7	13673.2	10989.7	46301.6	0.467342	0.295308	0.23735
Gnpda2	chr5	-	6862	protein_coding	676	604	800	332	349	329	214	304	425	277	-0.892514	1.94161e-07	-0.820318	3.29589e-06	0.0663051	0.749551	4310	693.333	306	335.333	1334.67	0.519481	0.229271	0.251249
Dcaf13	chr15	+	10825	protein_coding	4244	4021	4574	2298	2746	2716	2260	1860	2578	2004	-0.503304	3.32688e-05	-0.824989	6.9615e-10	-0.218068	0.108464	29301	4279.67	2505	2147.33	8932	0.479139	0.280452	0.240409
Haus6	chr4	-	6459	protein_coding	1362	1331	1492	908	891	787	756	504	874	740	-0.470699	0.000123671	-0.825938	1.07713e-09	-0.246287	0.0683637	9645	1395	835.5	706	2936.5	0.475055	0.284522	0.240422
Ska2	chr11	+	3272	protein_coding	1041	997	1037	549	778	797	549	382	591	546	-0.330098	0.0188202	-0.826556	3.42101e-07	-0.343002	0.0202329	7267	1025	668.25	506.333	2199.58	0.465997	0.303808	0.230195
Snrnp25	chr11	+	1041	protein_coding	3736	5264	4465	4428	3517	3719	4476	1862	2452	2382	0.0168547	0.925169	-0.827788	6.65388e-12	-0.839333	1.92805e-13	36301	4488.33	4035	2232	10755.3	0.417312	0.375163	0.207525
H2afz	chr3	+	1776	protein_coding	49254	62349	57080	42124	40917	41392	46269	22630	32228	30329	-0.184488	0.103569	-0.828092	2.06062e-14	-0.582849	1.01792e-08	424572	56227.7	42675.5	28395.7	127299	0.441698	0.335239	0.223063
Gmfb	chr14	-	6844	protein_coding	5234	4976	5773	3010	3591	3686	3193	2108	3255	2704	-0.406162	0.000746488	-0.828602	2.34815e-10	-0.316928	0.0114435	37530	5327.67	3370	2689	11386.7	0.467886	0.29596	0.236153
Copb2	chr9	+	6351	protein_coding	8264	8510	8724	5258	5400	5587	4231	3447	5229	4297	-0.498886	2.20424e-06	-0.829102	2.59845e-13	-0.251096	0.0290786	58947	8499.33	5119	4324.33	17942.7	0.473694	0.285298	0.241008
Sptssa	chr12	-	1518	protein_coding	4740	4582	5424	2933	3105	2587	2530	1830	3005	2620	-0.547987	4.15898e-06	-0.829509	2.29828e-10	-0.186964	0.171994	33356	4915.33	2788.75	2485	10189.1	0.482412	0.2737	0.243888
Tmem141	chr2	-	1122	protein_coding	3752	4786	3878	3566	2875	2715	3927	1760	2155	2148	-0.115303	0.452681	-0.829719	1.90146e-08	-0.626636	3.70273e-06	31562	4138.67	3270.75	2021	9430.42	0.438864	0.34683	0.214307
Ap3m1	chr14	-	7015	protein_coding	4031	3585	4230	2411	2607	2503	2150	1548	2473	1971	-0.450787	0.000209611	-0.829772	4.68468e-10	-0.271143	0.0378307	27509	3948.67	2417.75	1997.33	8363.75	0.472117	0.289075	0.238808
Ppat	chr5	-	4421	protein_coding	3128	3180	3642	2032	2048	2278	2313	1219	2057	1751	-0.361943	0.00264961	-0.830182	1.42173e-10	-0.3649	0.0028701	23648	3316.67	2167.75	1675.67	7160.08	0.463216	0.302755	0.234029
Mrps28	chr3	-	783	protein_coding	5361	7760	6444	5786	4799	5502	6098	2756	3276	3622	-0.0422962	0.78704	-0.831988	4.76856e-12	-0.757978	2.2009e-11	51404	6521.67	5546.25	3218	15285.9	0.426645	0.362834	0.210521
Wdcp	chr12	+	5891	protein_coding	873	1139	918	826	762	795	796	335	555	574	-0.0956312	0.516808	-0.832263	4.02522e-10	-0.67271	6.49673e-08	7573	976.667	794.75	488	2259.42	0.432265	0.35175	0.215985
Dnajb4	chr3	-	8765	protein_coding	416	471	478	268	264	242	248	144	304	224	-0.498525	0.000363108	-0.832688	2.87509e-07	-0.191124	0.239218	3059	455	255.5	224	934.5	0.486891	0.273408	0.2397
March7	chr2	+	10391	protein_coding	1524	1498	1898	1097	1067	1012	651	631	972	826	-0.48582	0.000250181	-0.833018	2.61885e-08	-0.219144	0.139507	11176	1640	956.75	809.667	3406.42	0.481444	0.280867	0.237689
Lnpk	chr2	-	9154	protein_coding	1046	942	1295	584	739	712	490	440	665	498	-0.472692	0.000734922	-0.833229	2.76181e-07	-0.213044	0.177853	7411	1094.33	631.25	534.333	2259.92	0.484236	0.279324	0.236439
Ss18l2	chr9	+	3060	protein_coding	976	1090	1090	672	688	814	650	432	614	535	-0.344476	0.00236793	-0.833933	3.95834e-12	-0.399982	0.000491052	7561	1052	706	527	2285	0.460394	0.308972	0.230635
Slc25a40	chr5	+	8386	protein_coding	618	502	622	350	389	459	287	249	349	241	-0.338582	0.0217092	-0.834603	2.63261e-06	-0.314094	0.0485022	4066	580.667	371.25	279.667	1231.58	0.47148	0.301441	0.227079
Dnajc12	chr10	+	4476	protein_coding	560	506	638	350	354	319	314	252	318	258	-0.456622	0.000819144	-0.83613	1.10323e-07	-0.236427	0.122888	3869	568	334.25	276	1178.25	0.482071	0.283683	0.234246
Hnrnpa3	chr2	+	5396	protein_coding	26674	25421	27683	16380	19936	18447	16667	9143	16096	15020	-0.324491	0.0107684	-0.836185	1.24134e-09	-0.396604	0.00189135	191467	26592.7	17857.5	13419.7	57869.8	0.459526	0.30858	0.231894
Fkbp3	chr12	-	7849	protein_coding	4970	4413	5321	2996	3774	3081	2666	1825	2950	2558	-0.374642	0.00448284	-0.8365	1.33765e-08	-0.330262	0.0163098	34554	4901.33	3129.25	2444.33	10474.9	0.467911	0.298737	0.233351
Mbnl1	chr3	+	18717	protein_coding	13289	13351	16602	8852	8959	8948	8104	5258	9338	7274	-0.473516	2.42276e-05	-0.837895	4.93595e-12	-0.272761	0.0233143	99975	14414	8715.75	7290	30419.8	0.473837	0.286516	0.239647
Selenof	chr3	+	5819	protein_coding	18708	19101	18512	12817	13656	11570	10316	7762	10738	9780	-0.399605	0.00044719	-0.838112	4.93045e-12	-0.345257	0.0029715	132960	18773.7	12089.8	9426.67	40290.1	0.465962	0.300068	0.23397
Alg10b	chr15	+	6644	protein_coding	2405	2339	3212	1718	1435	1470	1512	924	1741	1307	-0.501639	7.52401e-05	-0.838552	2.66399e-09	-0.221547	0.117621	18063	2652	1533.75	1324	5509.75	0.481329	0.27837	0.240301
Cbx3	chr6	+	5992	protein_coding	4514	4375	5139	2835	3042	3428	2968	1848	2720	2478	-0.371843	0.00120984	-0.839171	6.23275e-12	-0.373468	0.00130809	33347	4676	3068.25	2348.67	10092.9	0.463295	0.304	0.232704
Rpp30	chr19	+	4179	protein_coding	1917	1606	2240	1050	1114	1186	1058	775	1141	938	-0.516042	6.01649e-05	-0.840471	4.94869e-09	-0.207085	0.153727	13025	1921	1102	951.333	3974.33	0.483352	0.277279	0.239369
Bzw1	chr1	+	4033	protein_coding	12265	11289	13104	7346	7924	8185	8194	4270	7570	6618	-0.369986	0.00313411	-0.840741	6.81088e-10	-0.355614	0.00538636	86765	12219.3	7912.25	6152.67	26284.3	0.464892	0.301026	0.234082
Taf1d	chr9	+	8949	protein_coding	5165	4569	5370	2743	3540	2848	2578	1998	3102	2371	-0.485704	0.000257148	-0.841413	1.89882e-08	-0.225929	0.125005	34284	5034.67	2927.25	2490.33	10452.2	0.481683	0.280059	0.238258
Prmt1	chr7	-	3425	protein_coding	18508	23477	19804	17061	13230	13614	18025	8601	11279	10460	-0.182147	0.169704	-0.842177	1.65507e-10	-0.571537	2.78651e-06	154059	20596.3	15482.5	10113.3	46192.2	0.445884	0.335176	0.21894
Gmps	chr3	+	8105	protein_coding	5818	5645	6252	3609	3962	3832	3785	2176	3376	3336	-0.388605	0.00104915	-0.843203	3.83433e-11	-0.351996	0.00368668	41791	5905	3797	2962.67	12664.7	0.466258	0.29981	0.233932
Srsf3	chr17	+	7899	protein_coding	20028	19108	21202	11530	12652	12816	12532	7748	12274	10299	-0.448473	0.000101596	-0.84447	1.24402e-11	-0.297917	0.0140324	140189	20112.7	12382.5	10107	42602.2	0.472104	0.290654	0.237241
Cela1	chr15	-	2306	protein_coding	226	318	278	218	190	204	142	98	137	154	-0.252484	0.0866163	-0.844766	7.94509e-07	-0.428516	0.00495808	1965	274	188.5	129.667	592.167	0.462708	0.318323	0.21897
Zfp810	chr9	-	6133	protein_coding	176	173	228	115	144	131	90	86	102	70	-0.29025	0.0688108	-0.846113	6.64839e-05	-0.308538	0.0812649	1315	192.333	120	86	398.333	0.482845	0.301255	0.2159
Tk1	chr11	-	5198	protein_coding	17590	21833	18438	18970	14285	12989	18996	8153	10668	9257	-0.0499101	0.772725	-0.846125	4.09181e-09	-0.747464	2.95752e-08	151179	19287	16310	9359.33	44956.3	0.429016	0.362796	0.208187
Zfp825	chr13	-	1552	protein_coding	335	249	399	156	197	102	130	126	175	141	-0.688448	0.000291907	-0.846498	0.000118424	-0.024523	0.921123	2010	327.667	146.25	147.333	621.25	0.527431	0.235412	0.237156
Zdhhc4	chr5	-	2864	protein_coding	1544	2345	1947	1342	1078	1374	1117	721	1063	1103	-0.420912	6.10211e-05	-0.847365	2.78178e-14	-0.345817	0.00146837	13634	1945.33	1227.75	962.333	4135.42	0.470408	0.296887	0.232705
Tex10	chr4	-	4382	protein_coding	2615	2456	2348	1478	1760	1643	1567	940	1437	1305	-0.358948	0.00530609	-0.848619	2.12883e-09	-0.365347	0.00560366	17549	2473	1612	1227.33	5312.33	0.46552	0.303445	0.231035
Ccnb1	chr13	-	4217	protein_coding	9262	10343	10826	6650	6804	7807	7126	4049	5781	5400	-0.301248	0.00366819	-0.849245	5.48739e-16	-0.480023	1.43197e-06	74048	10143.7	7096.75	5076.67	22317.1	0.454525	0.317996	0.227479
Gins1	chr2	+	1516	protein_coding	2360	2676	2524	1477	1684	1683	1536	933	1461	1375	-0.412514	0.000257948	-0.850178	1.80723e-12	-0.344152	0.00306024	17709	2520	1595	1256.33	5371.33	0.469157	0.296947	0.233896
Coq7	chr7	-	6434	protein_coding	2418	2772	2563	1732	1550	1776	1992	1096	1444	1262	-0.309477	0.010108	-0.852886	2.10394e-11	-0.443826	0.000195616	18605	2584.33	1762.5	1267.33	5614.17	0.460324	0.313938	0.225738
Spc25	chr2	-	3188	protein_coding	2558	2362	2817	1435	1693	1707	1444	1068	1533	1202	-0.448193	0.000296324	-0.854228	4.02005e-10	-0.289705	0.028522	17819	2579	1569.75	1267.67	5416.42	0.476145	0.289813	0.234042
Mfsd2a	chr4	-	2250	protein_coding	371	552	517	458	368	384	435	121	352	206	-0.024412	0.910834	-0.855474	5.70592e-06	-0.768448	1.05494e-05	3764	480	411.25	226.333	1117.58	0.429498	0.367982	0.20252
Ssb	chr2	+	2160	protein_coding	9947	8458	10211	5148	6602	5904	5552	3644	5401	5042	-0.436949	0.000757317	-0.855521	3.55659e-09	-0.288763	0.0367508	65909	9538.67	5801.5	4695.67	20035.8	0.47608	0.289556	0.234363
Rpl36al	chr12	-	1353	protein_coding	177	173	162	100	94	135	107	54	75	102	-0.272174	0.0899162	-0.855565	6.88801e-05	-0.329866	0.0626952	1179	170.667	109	77	356.667	0.478505	0.305607	0.215888
2610001J05Rik	chr6	-	3784	protein_coding	3852	4388	4254	2814	2581	2815	3095	1574	2295	2318	-0.323666	0.00468261	-0.855832	8.15267e-13	-0.442666	8.48677e-05	29986	4164.67	2826.25	2062.33	9053.25	0.460019	0.312181	0.2278
Polr3h	chr15	-	4991	protein_coding	4111	5412	4918	3962	2832	2904	3628	2122	2419	2412	-0.282365	0.0228918	-0.855975	5.73666e-11	-0.471055	0.000101696	34720	4813.67	3331.5	2317.67	10462.8	0.460073	0.318413	0.221514
Coa7	chr4	+	3851	protein_coding	1235	1630	1388	1100	944	1086	1214	579	832	660	-0.161436	0.221605	-0.857304	3.42081e-11	-0.615966	3.28305e-07	10668	1417.67	1086	690.333	3194	0.443853	0.340013	0.216134
Hs3st1	chr5	-	2230	protein_coding	122	134	160	68	64	110	68	72	38	56	-0.306876	0.0609205	-0.857755	0.000581087	-0.224829	0.23855	892	138.667	77.5	55.3333	271.5	0.510743	0.285451	0.203806
Trdmt1	chr2	-	3835	protein_coding	435	416	538	212	312	277	187	182	274	188	-0.512114	0.000999598	-0.861222	4.76839e-06	-0.165697	0.359554	3021	463	247	214.667	924.667	0.500721	0.267123	0.232156
1500011B03Rik	chr5	-	2693	protein_coding	2995	3760	3444	2326	2124	2310	2014	1565	1739	1675	-0.409119	2.81203e-05	-0.862063	3.46099e-17	-0.383088	0.000113081	23952	3399.67	2193.5	1659.67	7252.83	0.468736	0.302434	0.22883
Ufl1	chr4	-	5706	protein_coding	1480	1340	1664	919	962	847	799	477	839	877	-0.462833	0.000541217	-0.862108	1.49012e-08	-0.259389	0.076689	10204	1494.67	881.75	731	3107.42	0.481	0.283757	0.235244
Kpna2	chr11	-	2873	protein_coding	13593	13487	14240	8491	8835	9952	10293	4934	8367	7142	-0.3077	0.0136774	-0.862134	9.78214e-11	-0.445131	0.000311229	99334	13773.3	9392.75	6814.33	29980.4	0.459411	0.313296	0.227293
Hmgb1	chr5	-	5023	protein_coding	16484	16470	17303	10287	11008	11878	10388	6260	9935	8851	-0.391936	0.000369302	-0.862929	1.05494e-13	-0.38276	0.000548206	118864	16752.3	10890.2	8348.67	35991.2	0.465456	0.30258	0.231964
Upf3b	chrX	-	3999	protein_coding	1620	1298	1348	815	1051	929	852	520	878	671	-0.347178	0.0152766	-0.863472	2.7365e-07	-0.345777	0.0222654	9982	1422	911.75	689.667	3023.42	0.470329	0.301563	0.228108
Ddx3y	chrY	-	5199	protein_coding	1149	1212	1348	668	798	855	603	445	754	612	-0.476929	0.000149402	-0.863603	6.95904e-10	-0.265826	0.052765	8444	1236.33	731	603.667	2571	0.480876	0.284325	0.234798
Gtpbp10	chr5	-	6830	protein_coding	778	740	930	456	508	548	389	331	494	352	-0.479667	0.000340827	-0.863662	1.52853e-08	-0.245227	0.099261	5526	816	475.25	392.333	1683.58	0.48468	0.282285	0.233035
Pex3	chr10	-	4740	protein_coding	1113	984	1088	599	559	688	464	432	578	539	-0.607743	2.80342e-06	-0.864227	1.8267e-09	-0.15408	0.317682	7044	1061.67	577.5	516.333	2155.5	0.492538	0.267919	0.239542
Pus10	chr11	+	4325	protein_coding	1297	1206	1404	756	833	899	630	509	728	668	-0.472434	0.000157093	-0.864967	4.70749e-10	-0.272815	0.044437	8930	1302.33	779.5	635	2716.83	0.479357	0.286915	0.233728
Rpp14	chr14	+	2401	protein_coding	2782	2891	3154	1902	1924	1908	2147	1200	1536	1559	-0.333287	0.00523596	-0.867672	7.56301e-12	-0.432934	0.000267814	21003	2942.33	1970.25	1431.67	6344.25	0.46378	0.310557	0.225664
Gtf2f2	chr14	-	1467	protein_coding	3451	3730	3918	2212	2580	2606	2361	1598	2078	1721	-0.359258	0.00177769	-0.868755	9.11581e-13	-0.414036	0.000317538	26255	3699.67	2439.75	1799	7938.42	0.466046	0.307335	0.226619
Serinc3	chr2	-	3840	protein_coding	83076	74607	76689	52756	58087	51913	45577	31074	46273	37863	-0.347079	0.00529426	-0.86894	9.41849e-11	-0.407806	0.00108446	557915	78124	52083.2	38403.3	168611	0.46334	0.308897	0.227763
Mrgbp	chr2	+	3499	protein_coding	2555	3080	2325	1997	1578	1399	2012	1084	1467	1233	-0.3174	0.0208576	-0.870093	1.87324e-08	-0.406337	0.00372566	18730	2653.33	1746.5	1261.33	5661.17	0.46869	0.308505	0.222804
Zfp472	chr17	+	2489	protein_coding	467	538	498	311	318	327	308	191	310	221	-0.383008	0.00328724	-0.870658	3.31579e-09	-0.351642	0.010894	3489	501	316	240.667	1057.67	0.473684	0.298771	0.227545
Apmap	chr2	-	2428	protein_coding	1716	1890	1847	1065	1114	960	873	814	936	877	-0.59398	2.9734e-07	-0.870839	6.21594e-12	-0.188922	0.157615	12092	1817.67	1003	875.667	3696.33	0.491749	0.27135	0.236901
Tcea2	chr2	+	2704	protein_coding	148	218	194	148	126	143	100	44	109	100	-0.203068	0.213355	-0.870897	2.28397e-05	-0.446934	0.00946813	1330	186.667	129.25	84.3333	400.25	0.466375	0.322923	0.210702
Etaa1	chr11	-	4185	protein_coding	625	552	588	345	371	348	315	219	308	319	-0.467652	0.000642993	-0.872618	3.53541e-08	-0.254578	0.094173	3990	588.333	344.75	282	1215.08	0.484192	0.283725	0.232083
Bbof1	chr12	+	4257	protein_coding	76	99	119	24	56	44	52	38	40	35	-0.431259	0.0134048	-0.873513	0.000992229	-0.112414	0.591727	583	98	44	37.6667	179.667	0.545455	0.244898	0.209647
Emb	chr13	+	6906	protein_coding	130	148	156	110	118	118	90	66	62	62	-0.133763	0.440784	-0.873984	2.79085e-05	-0.549167	0.002009	1060	144.667	109	63.3333	317	0.456362	0.343849	0.19979
Gin1	chr1	+	6048	protein_coding	516	400	474	279	279	278	242	194	275	181	-0.439712	0.00318662	-0.875691	1.28086e-06	-0.245026	0.140714	3118	463.333	269.5	216.667	949.5	0.487976	0.283834	0.22819
Uchl5	chr1	+	2921	protein_coding	5895	5098	5631	2971	3457	3446	3169	1996	3242	2880	-0.488907	0.000122999	-0.878602	5.34493e-10	-0.265141	0.0541395	37785	5541.33	3260.75	2706	11508.1	0.481517	0.283344	0.235139
Alg11	chr8	+	4960	protein_coding	680	761	774	482	490	540	442	275	394	400	-0.353883	0.00264961	-0.881638	4.15702e-12	-0.423777	0.000435219	5238	738.333	488.5	356.333	1583.17	0.466365	0.308559	0.225076
Aasdhppt	chr9	-	2847	protein_coding	2135	1877	2340	1256	1516	1420	1316	824	1136	1093	-0.358132	0.00548204	-0.882314	5.55112e-10	-0.394996	0.00268529	14913	2117.33	1377	1017.67	4512	0.469267	0.305186	0.225547
Kif20b	chr19	+	6957	protein_coding	2375	2124	2604	1481	1684	1458	1328	735	1463	1241	-0.384267	0.00445119	-0.883537	8.1002e-09	-0.350523	0.012838	16493	2367.67	1487.75	1146.33	5001.75	0.473368	0.297446	0.229186
Zfp930	chr8	+	5216	protein_coding	935	668	1234	462	535	530	488	340	603	366	-0.51359	0.00106755	-0.885271	3.25563e-06	-0.178805	0.318652	6161	945.667	503.75	436.333	1885.75	0.50148	0.267135	0.231385
Dkc1	chrX	+	4121	protein_coding	4376	4830	4602	2753	3143	3321	3108	1461	2489	2726	-0.318461	0.0133991	-0.885368	2.67695e-10	-0.443627	0.000582368	32809	4602.67	3081.25	2225.33	9909.25	0.464482	0.310947	0.224571
Ciao2a	chr9	+	1240	protein_coding	8535	8821	8997	5779	5983	6305	5895	3500	4849	4514	-0.335888	0.00157785	-0.886047	5.22409e-16	-0.472471	5.00712e-06	63178	8784.33	5990.5	4287.67	19062.5	0.460817	0.314256	0.224927
Cbr4	chr8	+	6259	protein_coding	812	942	865	484	662	490	328	346	474	384	-0.473982	0.00123016	-0.887978	3.48745e-07	-0.235721	0.148057	5787	873	491	401.333	1765.33	0.494524	0.278134	0.227341
Snrpd1	chr18	+	2052	protein_coding	10964	11718	11148	6976	7964	8104	8196	3935	6447	6042	-0.2904	0.0180566	-0.888788	6.34931e-12	-0.495238	3.6509e-05	81494	11276.7	7810	5474.67	24561.3	0.459123	0.317979	0.222898
Haus3	chr5	-	3871	protein_coding	1475	1025	1476	740	905	796	681	509	773	580	-0.4359	0.00285981	-0.894466	2.85708e-07	-0.273577	0.0862615	8960	1325.33	780.5	620.667	2726.5	0.486093	0.286264	0.227642
Lrrc49	chr9	-	6310	protein_coding	493	501	556	241	301	311	297	161	287	277	-0.498471	0.000519271	-0.894807	1.09242e-07	-0.230054	0.152494	3425	516.667	287.5	241.667	1045.83	0.494024	0.2749	0.231076
Pi4k2b	chr5	+	3760	protein_coding	1478	1443	1803	1030	1142	1132	834	550	873	836	-0.351594	0.00542206	-0.895159	9.76413e-11	-0.420121	0.001076	11121	1574.67	1034.5	753	3362.17	0.468349	0.307688	0.223963
Mettl22	chr16	+	5768	protein_coding	1488	2176	2020	1718	1200	1348	1638	841	934	846	-0.130564	0.367905	-0.895562	1.58152e-10	-0.684701	1.52114e-07	14209	1894.67	1476	873.667	4244.33	0.446399	0.347758	0.205843
Fam199x	chrX	+	8299	protein_coding	326	348	392	252	218	202	204	80	246	162	-0.323154	0.0375537	-0.896157	7.14719e-06	-0.336531	0.0473711	2430	355.333	219	162.667	737	0.482135	0.297151	0.220715
Rnaseh2b	chr14	+	6243	protein_coding	1495	1322	1521	821	1000	914	932	590	768	690	-0.37839	0.0043515	-0.896298	1.86612e-09	-0.374473	0.0063541	10053	1446	916.75	682.667	3045.42	0.474812	0.301026	0.224162
Selenot	chr3	+	3436	protein_coding	5589	4864	5992	3370	3671	3771	3622	1787	3172	2965	-0.342772	0.00866466	-0.897481	4.54878e-10	-0.421769	0.00141866	38803	5481.67	3608.5	2641.33	11731.5	0.467261	0.307591	0.225149
Selenoh	chr2	-	1131	protein_coding	12843	16483	13055	11337	9709	9886	16558	5033	5786	6368	-0.027865	0.902207	-0.897571	0.000236427	-0.749839	0.000466438	107058	14127	11872.5	5729	31728.5	0.445246	0.37419	0.180563
Accs	chr2	-	8364	protein_coding	241	429	304	156	184	165	131	130	142	158	-0.629681	7.81484e-05	-0.897913	9.75114e-07	-0.122159	0.521215	2040	324.667	159	143.333	627	0.51781	0.253589	0.228602
Fignl1	chr11	-	4839	protein_coding	1893	1768	2220	1213	1128	1264	1302	760	1098	949	-0.41597	0.000610691	-0.898832	1.26408e-11	-0.365791	0.00352718	13595	1960.33	1226.75	935.667	4122.75	0.475492	0.297556	0.226952
Tardbp	chr4	-	7796	protein_coding	12202	11623	12722	7697	8077	8073	7182	4577	7053	6111	-0.419807	0.000142228	-0.899124	1.60622e-14	-0.385806	0.000548206	85317	12182.3	7757.25	5913.67	25853.3	0.471211	0.300049	0.22874
Gm14295	chr2	+	3527	protein_coding	192	140	186	112	90	92	91	40	85	100	-0.371042	0.0233324	-0.899209	0.000101751	-0.229588	0.221111	1128	172.667	96.25	75	343.917	0.50206	0.279864	0.218076
Gnl3	chr14	-	6101	protein_coding	8274	7920	8215	4160	4731	4823	4920	3144	4609	3947	-0.532269	9.84476e-06	-0.899698	1.15259e-11	-0.257242	0.0497344	54743	8136.33	4658.5	3900	16694.8	0.487356	0.279038	0.233605
Nhp2	chr11	+	1146	protein_coding	33456	47349	38694	32073	29808	32905	39861	15714	19164	20950	-0.0438064	0.793445	-0.90109	1.24402e-11	-0.826091	5.42172e-11	309974	39833	33661.8	18609.3	92104.1	0.432478	0.365475	0.202047
Hist1h4i	chr13	-	727	protein_coding	731	910	783	701	507	620	612	342	359	426	-0.181778	0.182961	-0.901523	1.02796e-10	-0.622593	1.65166e-06	5991	808	610	375.667	1793.67	0.450474	0.340085	0.209441
Rwdd3	chr3	-	5065	protein_coding	233	189	324	152	172	123	91	80	140	102	-0.411656	0.0118115	-0.902093	5.10553e-05	-0.213924	0.252111	1606	248.667	134.5	107.333	490.5	0.506966	0.27421	0.218824
Ckap2	chr8	-	3215	protein_coding	1603	1607	1679	1040	934	1126	1012	540	858	944	-0.407868	0.00089567	-0.902438	2.20034e-11	-0.373794	0.00322239	11343	1629.67	1028	780.667	3438.33	0.47397	0.298982	0.227048
Eif1a	chr18	+	4168	protein_coding	8621	7786	8866	4406	4819	5026	4294	3210	5137	3802	-0.599043	6.81319e-07	-0.90255	8.08835e-12	-0.205288	0.130571	55967	8424.33	4636.25	4049.67	17110.2	0.492356	0.270963	0.236681
Med30	chr15	+	1185	protein_coding	5970	7185	5936	4648	4222	4616	5410	2558	3216	3238	-0.201701	0.118055	-0.903019	3.55846e-12	-0.612215	3.78064e-07	46999	6363.67	4724	3004	14091.7	0.451591	0.335234	0.213176
Shcbp1	chr8	-	6295	protein_coding	2723	2572	2961	1456	1756	1896	1582	990	1562	1391	-0.448058	0.000313284	-0.903037	4.73976e-11	-0.330483	0.0110944	18889	2752	1672.5	1314.33	5738.83	0.47954	0.291436	0.229024
Ptbp2	chr3	-	9175	protein_coding	578	485	480	292	296	280	255	222	270	216	-0.537495	0.000290285	-0.905618	1.81923e-07	-0.200386	0.232244	3374	514.333	280.75	236	1031.08	0.498828	0.272286	0.228885
Arv1	chr8	+	1652	protein_coding	195	298	278	180	147	170	188	76	119	148	-0.251739	0.101945	-0.905679	1.41689e-06	-0.451348	0.00541365	1799	257	171.25	114.333	542.583	0.47366	0.31562	0.21072
Pstk	chr7	+	7914	protein_coding	1220	1153	1258	699	718	795	721	494	603	614	-0.459299	0.000164928	-0.908922	1.52219e-11	-0.328879	0.0107196	8275	1210.33	733.25	570.333	2513.92	0.481453	0.291676	0.22687
Clec11a	chr7	-	2978	protein_coding	540	826	638	468	360	429	276	260	327	332	-0.499558	0.000131293	-0.909095	7.51845e-10	-0.272013	0.0579096	4456	668	383.25	306.333	1357.58	0.492051	0.282303	0.225646
Copb1	chr7	-	5582	protein_coding	7083	6133	6682	4220	4244	3554	3823	2282	3823	3402	-0.468323	0.000269647	-0.910779	1.99694e-10	-0.308431	0.02311	45246	6632.67	3960.25	3169	13761.9	0.481958	0.287769	0.230273
Gtf2a2	chr9	+	4047	protein_coding	3111	2873	3111	1950	1890	1798	2030	1178	1693	1443	-0.404414	0.000976371	-0.912534	9.65573e-12	-0.387555	0.00200229	21077	3031.67	1917	1438	6386.67	0.474687	0.300157	0.225157
Znhit3	chr11	-	2136	protein_coding	1067	1356	1296	951	1021	1033	1085	423	665	665	-0.0761981	0.611339	-0.913045	1.36931e-12	-0.793058	9.07439e-11	9562	1239.67	1022.5	584.333	2846.5	0.435506	0.359213	0.205281
Cd101	chr3	-	3330	protein_coding	617	872	603	702	515	610	773	224	340	386	0.0436002	0.822106	-0.913647	1.05124e-07	-0.983511	3.92778e-09	5642	697.333	650	316.667	1664	0.419071	0.390625	0.190304
Hnrnpd	chr5	-	7354	protein_coding	7258	9345	10041	6056	5316	5439	5436	3057	5213	4466	-0.438253	7.63479e-06	-0.916552	6.28597e-19	-0.402925	5.00284e-05	61627	8881.33	5561.75	4245.33	18688.4	0.475232	0.297604	0.227164
Arl1	chr10	+	2369	protein_coding	5874	5739	6294	3310	3778	3792	3407	2262	3383	2862	-0.488545	1.54754e-05	-0.919582	6.81461e-14	-0.328059	0.0055744	40701	5969	3571.75	2835.67	12376.4	0.482288	0.288593	0.229119
Knl1	chr2	+	8542	protein_coding	1976	2114	2485	1375	1158	1129	1242	676	1335	1098	-0.549317	9.88603e-06	-0.920448	2.53902e-11	-0.252744	0.0637788	14588	2191.67	1226	1036.33	4454	0.492067	0.275258	0.232675
Zwint	chr10	+	4434	protein_coding	4886	4460	4847	2590	3030	3339	2709	1676	2756	2296	-0.434225	0.000518594	-0.920563	2.55843e-11	-0.357812	0.0056202	32589	4731	2917	2242.67	9890.67	0.47833	0.294925	0.226746
Cip2a	chr16	+	5688	protein_coding	3256	2832	3885	2161	2257	2081	1951	1213	1968	1498	-0.389163	0.00224483	-0.925182	4.51586e-11	-0.403493	0.00190716	23102	3324.33	2112.5	1559.67	6996.5	0.475142	0.301937	0.222921
Guf1	chr5	+	10372	protein_coding	2099	2072	2322	1273	1492	1435	1282	828	1165	1054	-0.407904	0.000534003	-0.926654	3.55972e-13	-0.407134	0.000704833	15022	2164.33	1370.5	1015.67	4550.5	0.475625	0.301176	0.223199
Ddx43	chr9	+	2207	protein_coding	385	410	383	174	254	231	198	111	185	228	-0.471745	0.00239046	-0.927944	1.4431e-06	-0.237144	0.170875	2559	392.667	214.25	174.667	781.583	0.502399	0.274123	0.223478
Tmem41b	chr7	-	5872	protein_coding	2572	2249	2787	1514	1539	1706	1833	942	1440	1160	-0.351712	0.00770312	-0.928439	2.56298e-10	-0.434948	0.00120076	17742	2536	1648	1180.67	5364.67	0.472723	0.307195	0.220082
Cep72	chr13	-	8178	protein_coding	382	407	330	236	245	176	156	174	160	143	-0.465768	0.00327632	-0.933156	3.16619e-06	-0.232527	0.188519	2409	373	203.25	159	735.25	0.50731	0.276437	0.216253
Smc2	chr4	+	5478	protein_coding	5029	4704	5141	3386	3156	3159	3390	1576	2677	2746	-0.346385	0.00645532	-0.933852	1.54286e-11	-0.460418	0.000306641	34964	4958	3272.75	2333	10563.8	0.469341	0.309809	0.22085
Fbxo8	chr8	+	5476	protein_coding	2162	1821	2188	914	1045	934	1022	792	1159	897	-0.801934	3.47047e-08	-0.934137	8.95665e-10	-0.0768431	0.673116	12934	2057	978.75	949.333	3985.08	0.516175	0.245603	0.238222
Cnbp	chr6	-	3036	protein_coding	30315	28091	31718	17111	19300	19896	18588	11859	16268	14011	-0.433093	0.000209611	-0.936452	9.71044e-14	-0.392673	0.000932443	207157	30041.3	18723.8	14046	62811.1	0.478281	0.298096	0.223623
Idi1	chr13	+	3505	protein_coding	1652	1326	2204	1039	940	979	986	549	982	845	-0.486571	0.000498342	-0.939327	5.89943e-09	-0.285568	0.0579142	11502	1727.33	986	792	3505.33	0.492773	0.281286	0.225941
Ifi213	chr1	-	6840	protein_coding	649	737	883	417	446	498	384	273	383	384	-0.512757	2.192e-05	-0.940665	2.91914e-12	-0.306514	0.0193263	5054	756.333	436.25	346.667	1539.25	0.491365	0.283417	0.225218
Hmgb3	chrX	+	2234	protein_coding	1414	1688	1877	968	1018	1074	930	625	922	767	-0.487979	2.15081e-06	-0.94289	1.97231e-17	-0.366726	0.000685897	11283	1659.67	997.5	771.333	3428.5	0.48408	0.290944	0.224977
Hsd17b7	chr1	-	5104	protein_coding	1282	1328	1882	802	622	902	1050	424	804	777	-0.449341	0.00254273	-0.943382	1.44953e-07	-0.290098	0.0714457	9873	1497.33	844	668.333	3009.67	0.497508	0.28043	0.222062
Abce1	chr8	-	6004	protein_coding	13064	10870	13414	7359	7813	7281	7167	4448	7164	5808	-0.481283	0.000112578	-0.945793	6.32871e-12	-0.33472	0.009955	84388	12449.3	7405	5806.67	25661	0.485146	0.28857	0.226284
Ankrd49	chr9	-	5239	protein_coding	1344	1312	1466	636	762	674	594	524	828	524	-0.760558	1.11245e-07	-0.947102	5.61851e-10	-0.111034	0.516956	8664	1374	666.5	625.333	2665.83	0.515411	0.250016	0.234573
Wdr43	chr17	+	4775	protein_coding	7115	7122	7480	4088	4466	4418	4903	2428	3858	3772	-0.423974	0.000600585	-0.950192	2.33389e-12	-0.398251	0.00160049	49650	7239	4468.75	3352.67	15060.4	0.480664	0.296722	0.222614
Sat2	chr11	+	1424	protein_coding	170	270	218	156	162	152	120	104	99	64	-0.218517	0.178914	-0.955117	5.55512e-06	-0.49093	0.00502124	1515	219.333	147.5	89	455.833	0.48117	0.323583	0.195247
Kbtbd8	chr6	+	5093	protein_coding	346	314	446	218	166	178	188	112	202	174	-0.611155	8.8081e-05	-0.958291	1.11938e-07	-0.179454	0.306348	2344	368.667	187.5	162.667	718.833	0.512868	0.260839	0.226293
Pcsk4	chr10	-	2958	protein_coding	771	1197	966	609	541	704	534	370	478	475	-0.449186	6.77551e-05	-0.95931	5.4157e-15	-0.402365	0.000612288	6645	978	597	441	2016	0.485119	0.296131	0.21875
Tlcd1	chr11	+	5009	protein_coding	368	476	448	417	286	340	333	158	191	224	-0.111722	0.468209	-0.959999	2.28173e-10	-0.771367	7.25879e-08	3241	430.667	344	191	965.667	0.445979	0.356231	0.197791
Zmym1	chr4	-	4164	protein_coding	335	301	397	213	155	272	160	124	185	138	-0.423288	0.00543693	-0.960056	4.63551e-07	-0.306093	0.0663803	2280	344.333	200	149	693.333	0.496635	0.288462	0.214904
Rnmt	chr18	+	7339	protein_coding	3658	3333	3712	2037	2583	2363	1951	1319	1929	1635	-0.408806	0.00132853	-0.962243	9.21381e-12	-0.414723	0.00145934	24520	3567.67	2233.5	1627.67	7428.83	0.480246	0.300653	0.219101
Scfd1	chr12	+	13162	protein_coding	2607	2440	2919	1420	1781	1786	1320	906	1454	1276	-0.471158	0.000231076	-0.962478	1.51189e-11	-0.350271	0.00857686	17909	2655.33	1576.75	1212	5444.08	0.487747	0.289626	0.222627
Fndc10	chr4	+	2140	protein_coding	1292	2002	1680	1356	806	1146	978	652	720	822	-0.359653	0.00445384	-0.963897	3.92436e-12	-0.473198	0.000219926	11454	1658	1071.5	731.333	3460.83	0.479075	0.309608	0.211317
Cse1l	chr2	+	5273	protein_coding	8295	7868	9067	5269	5469	5473	5755	2632	4820	4173	-0.357698	0.00435619	-0.967027	1.24496e-12	-0.482542	0.000121726	58821	8410	5491.5	3875	17776.5	0.473097	0.308919	0.217984
Rnf7	chr9	-	1328	protein_coding	5005	5432	5150	3689	3490	3535	3737	2063	2551	2506	-0.304003	0.00616045	-0.967379	2.13546e-17	-0.580199	5.99303e-08	37158	5195.67	3612.75	2373.33	11181.8	0.464656	0.323093	0.212251
Far1	chr7	+	8055	protein_coding	2819	2596	3047	1783	1587	1618	1527	904	1578	1419	-0.531318	7.95668e-06	-0.969044	1.41607e-13	-0.319221	0.0112365	18878	2820.67	1628.75	1300.33	5749.75	0.490572	0.283273	0.226155
Spcs3	chr8	-	3466	protein_coding	8562	7037	8960	4784	5338	4398	5082	2566	4559	4046	-0.439091	0.00121021	-0.970315	3.74811e-10	-0.365936	0.00947845	55332	8186.33	4900.5	3723.67	16810.5	0.486977	0.291514	0.221508
Slc25a32	chr15	-	6081	protein_coding	1764	1489	1687	870	958	1065	905	568	870	808	-0.511284	8.92959e-05	-0.970665	3.77987e-11	-0.313586	0.0237278	10984	1646.67	949.5	748.667	3344.83	0.492302	0.283871	0.223828
Eny2	chr15	+	5763	protein_coding	3454	3628	3244	2127	2460	2645	2411	1138	1856	1724	-0.275305	0.0310476	-0.97121	8.58896e-13	-0.582463	3.54926e-06	24687	3442	2410.75	1572.67	7425.42	0.463543	0.324662	0.211795
Nudcd2	chr11	+	2054	protein_coding	5862	5796	6235	3334	4137	3662	3491	2297	2936	2852	-0.442739	0.000222462	-0.973599	8.47702e-14	-0.4085	0.000826486	40602	5964.33	3656	2695	12315.3	0.484301	0.296866	0.218833
Zfp958	chr8	+	2364	protein_coding	1028	853	1023	470	566	640	540	307	534	460	-0.484542	0.000610691	-0.974976	3.35278e-09	-0.309754	0.04089	6421	968	554	433.667	1955.67	0.494972	0.283279	0.221749
Pclaf	chr9	+	4813	protein_coding	10422	10514	11545	6660	7599	7548	7097	3538	6028	5337	-0.342443	0.0038714	-0.975525	7.63152e-15	-0.526186	6.64477e-06	76288	10827	7226	4967.67	23020.7	0.470317	0.313892	0.215792
Srl	chr16	-	5325	protein_coding	176	210	202	150	116	142	136	50	98	102	-0.218989	0.167346	-0.978896	6.09162e-07	-0.546231	0.00130644	1382	196	136	83.3333	415.333	0.47191	0.327448	0.200642
Fkbp14	chr6	-	4149	protein_coding	104	74	90	41	46	38	49	26	52	20	-0.363394	0.029914	-0.979602	0.00042567	-0.192693	0.318838	540	89.3333	43.5	32.6667	165.5	0.539778	0.26284	0.197382
Atp5s	chr12	+	2039	protein_coding	290	316	308	193	187	209	117	88	158	148	-0.428552	0.0043857	-0.979993	1.58201e-07	-0.323727	0.0487751	2014	304.667	176.5	131.333	612.5	0.497415	0.288163	0.214422
Gtf2h2	chr13	-	4661	protein_coding	1261	1246	1301	658	677	824	617	508	642	556	-0.606976	5.64461e-07	-0.980397	2.09483e-13	-0.262063	0.0481901	8290	1269.33	694	568.667	2532	0.501316	0.274092	0.224592
Rhoj	chr12	+	6484	protein_coding	58	66	68	47	24	22	44	22	26	16	-0.250252	0.118348	-0.985706	0.000732265	-0.268637	0.151069	393	64	34.25	21.3333	119.583	0.535192	0.286411	0.178397
Hspa12b	chr2	+	3685	protein_coding	82	87	88	46	23	41	52	30	37	26	-0.417095	0.0155081	-0.986475	0.000252609	-0.176896	0.365449	512	85.6667	40.5	31	157.167	0.545069	0.257688	0.197243
Mis18bp1	chr12	-	7990	protein_coding	1833	1640	2002	1138	1048	1043	928	618	1060	796	-0.542426	1.11243e-05	-0.988129	5.87372e-13	-0.316255	0.0160665	12106	1825	1039.25	824.667	3688.92	0.494725	0.281722	0.223553
Tmem161b	chr13	+	6262	protein_coding	842	652	792	432	465	434	290	302	406	273	-0.557776	0.00032263	-0.991271	6.95138e-08	-0.233238	0.165609	4888	762	405.25	327	1494.25	0.509955	0.271206	0.218839
Mrpl55	chr11	+	1027	protein_coding	3346	4850	4332	3249	2723	2858	3521	1631	1883	1965	-0.195003	0.12837	-0.991635	9.19064e-15	-0.716311	2.62338e-09	30358	4176	3087.75	1826.33	9090.08	0.459402	0.339683	0.200915
Dpm1	chr2	-	7489	protein_coding	155	236	132	137	104	81	108	62	52	85	-0.25075	0.126769	-0.994036	3.5676e-05	-0.404321	0.0286554	1152	174.333	107.5	66.3333	348.167	0.500718	0.30876	0.190522
Neil3	chr8	-	5555	protein_coding	769	706	767	436	466	455	302	236	412	340	-0.536216	0.000142809	-0.995974	9.07415e-10	-0.287038	0.0586904	4889	747.333	414.75	329.333	1491.42	0.50109	0.278091	0.220819
Itpa	chr2	+	1963	protein_coding	4908	5370	4970	3808	3489	3618	3970	1854	2518	2475	-0.235322	0.0435055	-0.99692	1.97231e-17	-0.686061	5.1844e-10	36980	5082.67	3721.25	2282.33	11086.3	0.458466	0.335664	0.205871
Ccdc115	chr1	-	2543	protein_coding	6513	6954	6780	5112	4386	3770	5034	2544	3435	2962	-0.309883	0.0138495	-1.00111	1.31484e-13	-0.571821	4.62776e-06	47490	6749	4575.5	2980.33	14304.8	0.471799	0.319857	0.208344
Zswim7	chr11	-	732	protein_coding	521	712	648	366	381	471	384	230	286	300	-0.375139	0.00240873	-1.00544	2.25717e-13	-0.498621	9.63884e-05	4299	627	400.5	272	1299.5	0.482493	0.308195	0.209311
Pex2	chr3	-	2270	protein_coding	3863	3380	3923	2014	2074	2107	1610	1392	2046	1518	-0.67343	1.26823e-07	-1.00564	3.19374e-13	-0.227839	0.100101	23927	3722	1951.25	1652	7325.25	0.508106	0.266373	0.225521
Matr3	chr18	+	10158	protein_coding	2540	2089	2961	1405	1496	1342	1353	834	1454	1060	-0.547208	5.60355e-05	-1.00699	5.61292e-11	-0.301448	0.0361627	16534	2530	1399	1116	5045	0.501487	0.277304	0.221209
Zfp52	chr17	+	3164	protein_coding	415	322	470	196	202	269	170	137	203	169	-0.571908	0.000306888	-1.00944	9.65706e-08	-0.228402	0.184802	2553	402.333	209.25	169.667	781.25	0.514987	0.26784	0.217173
Sh3bgrl	chrX	+	3298	protein_coding	6194	4830	6486	3154	3267	3242	2619	1904	3320	2546	-0.647388	1.7969e-06	-1.01209	1.19425e-11	-0.237052	0.10393	37562	5836.67	3070.5	2590	11497.2	0.507661	0.267066	0.225273
Star	chr8	+	4113	protein_coding	69	71	74	28	39	22	14	13	24	34	-0.619984	0.00298167	-1.01946	0.000574891	-0.0612761	0.786641	388	71.3333	25.75	23.6667	120.75	0.590752	0.213251	0.195997
Trmt6	chr2	-	5384	protein_coding	2206	2316	2313	1255	1276	1432	1298	726	1243	1068	-0.534655	2.5482e-06	-1.02122	2.22621e-16	-0.371918	0.00172979	15133	2278.33	1315.25	1012.33	4605.92	0.494654	0.285557	0.21979
Gins2	chr8	-	4097	protein_coding	3643	4248	3903	3164	2390	2412	3331	1374	1994	1744	-0.230348	0.0869035	-1.02202	5.09845e-13	-0.681676	2.13839e-07	28203	3931.33	2824.25	1704	8459.58	0.464719	0.333852	0.201428
Npl	chr1	-	2961	protein_coding	1474	1506	1530	1023	978	1198	888	486	756	743	-0.330354	0.00533005	-1.02881	3.8983e-16	-0.591311	6.0194e-07	10582	1503.33	1021.75	661.667	3186.75	0.471745	0.320624	0.207631
Cenpq	chr17	-	2604	protein_coding	1882	1622	2045	906	1169	1014	878	595	1043	762	-0.582488	3.20417e-05	-1.02992	9.23394e-11	-0.283692	0.0566347	11916	1849.67	991.75	800	3641.42	0.507952	0.272353	0.219695
Pdss1	chr2	+	4248	protein_coding	1087	1235	1427	710	712	778	600	428	616	593	-0.583878	6.16036e-08	-1.03009	1.91111e-18	-0.346297	0.00255155	8186	1249.67	700	545.667	2495.33	0.500801	0.280524	0.218675
Dnase2a	chr8	+	5389	protein_coding	33227	43238	36152	29791	24376	22227	24083	14422	17091	17141	-0.347866	0.00144234	-1.03443	6.25763e-20	-0.59819	1.78999e-08	261748	37539	25119.2	16218	78876.2	0.475923	0.318464	0.205613
Calm2	chr17	-	1467	protein_coding	13800	14472	15547	7937	9906	8362	7667	4968	7603	6572	-0.520056	6.21703e-06	-1.0354	1.74953e-16	-0.395767	0.000835713	96834	14606.3	8468	6381	29455.3	0.495881	0.287486	0.216633
Alg5	chr3	+	3728	protein_coding	2547	2845	2532	1373	1659	2098	1631	937	1260	1206	-0.376707	0.00311805	-1.03659	1.65524e-13	-0.518404	5.97552e-05	18088	2641.33	1690.25	1134.33	5465.92	0.483237	0.309234	0.207528
Xlr	chrX	-	2333	protein_coding	2784	2378	2818	1555	1875	1477	1243	770	1354	1312	-0.477053	0.00064578	-1.03985	1.47809e-10	-0.373535	0.0103489	17566	2660	1537.5	1145.33	5342.83	0.497863	0.287769	0.214368
Exoc3l4	chr12	+	5650	protein_coding	112	139	93	49	35	62	62	30	44	52	-0.530633	0.00378369	-1.04379	4.63889e-05	-0.166777	0.399874	678	114.667	52	42	208.667	0.549521	0.249201	0.201278
Ddx3x	chrX	+	5277	protein_coding	10477	9989	13212	6707	5638	6782	7163	3286	5974	5274	-0.486406	0.00011839	-1.0523	6.22701e-14	-0.417104	0.00125342	74502	11226	6572.5	4844.67	22643.2	0.495779	0.290264	0.213957
Mapk8	chr14	-	11444	protein_coding	1942	1666	2078	992	1240	1254	930	734	922	732	-0.479193	0.000413323	-1.05249	1.36078e-11	-0.395098	0.00502963	12490	1895.33	1104	796	3795.33	0.499385	0.290884	0.209731
Cbfa2t3	chr8	-	8373	protein_coding	79	113	98	116	64	70	44	14	58	28	-0.0849547	0.648561	-1.05594	0.000197012	-0.677273	0.00255155	684	96.6667	73.5	33.3333	203.5	0.47502	0.361179	0.1638
Aipl1	chr11	-	3157	protein_coding	64	77	102	62	48	56	18	16	40	24	-0.230982	0.152121	-1.05779	0.000300114	-0.338904	0.0742015	507	81	46	26.6667	153.667	0.527115	0.299349	0.173536
3110070M22Rik	chr13	-	1123	protein_coding	98	186	194	111	134	104	101	48	62	69	-0.155936	0.363999	-1.05968	2.35218e-06	-0.672977	0.000505043	1107	159.333	112.5	59.6667	331.5	0.480644	0.339367	0.17999
Hdgfl3	chr7	-	9575	protein_coding	79	66	117	18	46	34	18	16	34	34	-0.731024	0.00138497	-1.06389	0.000410222	-0.0415378	0.85937	462	87.3333	29	28	144.333	0.605081	0.200924	0.193995
Cdk1	chr10	-	4934	protein_coding	17575	18711	17607	11856	11794	11048	12505	6197	8978	7952	-0.369131	0.001087	-1.06701	3.21708e-19	-0.596487	8.10664e-08	124223	17964.3	11800.8	7709	37474.1	0.47938	0.314904	0.205716
C1d	chr11	+	3995	protein_coding	2618	2903	2998	1612	1924	1636	1534	916	1374	1328	-0.494348	1.58971e-05	-1.07312	1.22122e-17	-0.455167	0.000109055	18843	2839.67	1676.5	1206	5722.17	0.496257	0.292983	0.210759
Nasp	chr4	-	7518	protein_coding	8451	8022	8270	5053	5915	5474	4675	2525	4188	3848	-0.391938	0.00144601	-1.07823	9.33911e-16	-0.553023	7.84409e-06	56421	8247.67	5279.25	3520.33	17047.2	0.483812	0.309683	0.206504
Nmd3	chr3	+	10155	protein_coding	5101	4732	5162	2514	3030	3014	2329	1630	2506	2222	-0.609662	7.45911e-07	-1.07968	1.55283e-15	-0.340084	0.00786084	32240	4998.33	2721.75	2119.33	9839.42	0.507991	0.276617	0.215392
Eif2s3y	chrY	+	4161	protein_coding	3337	3139	3874	1454	2003	1904	1373	1147	1887	1237	-0.734591	6.74828e-07	-1.08534	1.31963e-11	-0.223319	0.148441	21355	3450	1683.5	1423.67	6557.17	0.526142	0.256742	0.217116
Tipin	chr9	+	1869	protein_coding	6988	6789	6984	3923	4068	4737	4181	1952	3444	3422	-0.444168	0.000358298	-1.08569	2.87481e-15	-0.49545	8.8233e-05	46488	6920.33	4227.25	2939.33	14086.9	0.49126	0.300083	0.208657
Ccdc122	chr14	+	1985	protein_coding	116	149	127	43	84	64	45	34	38	64	-0.50287	0.0054607	-1.09338	3.27448e-05	-0.196902	0.309858	764	130.667	59	45.3333	235	0.556028	0.251064	0.192908
Hadhb	chr5	+	6595	protein_coding	3845	3527	3787	2051	2417	2394	2037	1248	1741	1677	-0.478907	8.23359e-05	-1.09665	2.92913e-16	-0.475945	0.000124736	24724	3719.67	2224.75	1555.33	7499.75	0.495972	0.296643	0.207385
Nop58	chr1	+	10758	protein_coding	11981	10973	12008	6150	7722	7080	6625	3754	5854	5013	-0.482935	0.000102267	-1.09977	1.36655e-15	-0.467604	0.00021833	77160	11654	6894.25	4873.67	23421.9	0.497568	0.29435	0.208081
Amd2	chr10	-	3218	protein_coding	210	222	214	146	158	166	128	54	96	104	-0.2248	0.153446	-1.1004	2.58486e-08	-0.660123	0.000162414	1498	215.333	149.5	84.6667	449.5	0.479051	0.332592	0.188357
Cdc25c	chr18	-	4919	protein_coding	974	901	1057	536	630	592	494	286	493	422	-0.499418	0.000157093	-1.11619	1.40125e-13	-0.44015	0.00137797	6385	977.333	563	400.333	1940.67	0.503607	0.290106	0.206286
Ankrd28	chr14	-	12233	protein_coding	1938	2056	2296	1216	983	1045	1068	666	1051	892	-0.724552	4.3079e-11	-1.11773	1.21271e-21	-0.310274	0.00703624	13211	2096.67	1078	869.667	4044.33	0.518421	0.266546	0.215033
9430038I01Rik	chr7	-	5752	protein_coding	977	1179	1096	682	720	558	730	384	494	425	-0.393896	0.00241817	-1.11905	2.48665e-14	-0.565047	2.66326e-05	7245	1084	672.5	434.333	2190.83	0.494789	0.306961	0.19825
Spata24	chr18	-	1003	protein_coding	112	166	167	79	71	81	53	51	77	24	-0.45368	0.00895516	-1.11983	1.54285e-05	-0.250271	0.184881	881	148.333	71	50.6667	270	0.549383	0.262963	0.187654
Lrrc40	chr3	+	4771	protein_coding	2349	1965	2357	1160	1222	1192	1088	692	1060	976	-0.664518	2.72258e-07	-1.13164	1.32422e-15	-0.332111	0.0126938	14061	2223.67	1165.5	909.333	4298.5	0.517312	0.271141	0.211547
Fancb	chrX	+	2983	protein_coding	563	520	674	346	320	340	366	202	264	230	-0.46169	0.000660834	-1.13334	8.52088e-13	-0.477587	0.000839129	3825	585.667	343	232	1160.67	0.504595	0.29552	0.199885
Cenpp	chr13	-	2564	protein_coding	514	462	617	271	364	271	253	152	254	217	-0.503332	0.000790379	-1.13615	5.00794e-10	-0.386265	0.0146704	3375	531	289.75	207.667	1028.42	0.516328	0.281744	0.201929
Fzd9	chr5	-	2293	protein_coding	160	250	148	154	92	118	114	54	60	86	-0.249338	0.125233	-1.14038	6.28811e-07	-0.571957	0.00222465	1236	186	119.5	66.6667	372.167	0.499776	0.321093	0.179131
Ipo11	chr13	-	7878	protein_coding	3587	3147	2987	1933	1792	1846	2194	939	1600	1389	-0.442202	0.00117769	-1.14399	3.53863e-13	-0.508912	0.000302445	21414	3240.33	1941.25	1309.33	6490.92	0.49921	0.299072	0.201718
Gm35315	chr5	-	3693	protein_coding	141	137	148	105	94	102	82	20	56	74	-0.193513	0.250082	-1.17319	3.13015e-06	-0.640615	0.00163688	959	142	95.75	50	287.75	0.493484	0.332754	0.173762
Chrac1	chr15	+	2353	protein_coding	3877	4816	3950	2676	2646	2709	2873	1430	1772	1750	-0.384235	0.000556742	-1.18259	1.2144e-23	-0.697682	3.499e-10	28499	4214.33	2726	1650.67	8591	0.490552	0.317309	0.192139
Rad18	chr6	-	5796	protein_coding	2020	1938	1870	1151	1090	1123	1133	591	895	819	-0.527254	9.61915e-06	-1.18586	3.50211e-19	-0.512882	2.95588e-05	12630	1942.67	1124.25	768.333	3835.25	0.506529	0.293136	0.200335
Otud6b	chr4	-	3387	protein_coding	2953	2694	3105	1548	1679	1706	1808	850	1420	1176	-0.504346	7.60669e-05	-1.18629	1.24588e-16	-0.51359	8.40331e-05	18939	2917.33	1685.25	1148.67	5751.25	0.507252	0.293023	0.199725
Fbxl4	chr4	+	3798	protein_coding	649	753	788	397	372	418	229	235	305	294	-0.766352	1.05384e-07	-1.18697	2.75214e-14	-0.286921	0.0515259	4440	730	354	278	1362	0.535977	0.259912	0.204112
Mpv17l	chr16	+	3760	protein_coding	240	205	259	84	118	115	99	86	93	70	-0.739336	0.00010114	-1.19086	9.1256e-08	-0.206018	0.269765	1369	234.667	104	83	421.667	0.556522	0.24664	0.196838
Gm45716	chr11	+	2187	protein_coding	163	142	190	81	106	35	59	39	53	67	-0.543901	0.00412283	-1.20018	1.75468e-05	-0.203656	0.291741	935	165	70.25	53	288.25	0.57242	0.243712	0.183868
Polr3g	chr13	-	3936	protein_coding	881	794	815	449	549	516	510	223	393	342	-0.405922	0.00365998	-1.20117	4.2397e-13	-0.585544	7.98063e-05	5472	830	506	319.333	1655.33	0.50141	0.305679	0.192912
Morf4l2	chrX	-	3135	protein_coding	15708	14820	16320	7717	9020	8954	7575	4792	7524	5906	-0.653816	3.93699e-08	-1.21343	3.85695e-21	-0.431205	0.00031675	98336	15616	8316.5	6074	30006.5	0.520421	0.277157	0.202423
Fam204a	chr19	-	5761	protein_coding	756	691	845	348	353	359	355	223	355	288	-0.85654	2.6357e-09	-1.22933	5.85993e-16	-0.268498	0.0659507	4573	764	353.75	288.667	1406.42	0.543225	0.251526	0.20525
Dntt	chr19	+	2292	protein_coding	89	74	36	71	43	52	46	20	10	24	-0.0608065	0.744759	-1.23462	0.000162552	-0.846706	0.00117987	465	66.3333	53	18	137.333	0.48301	0.385922	0.131068
Glmn	chr5	-	2688	protein_coding	596	470	760	279	285	265	244	167	259	244	-0.892334	1.4586e-07	-1.23965	5.49565e-12	-0.221463	0.184714	3569	608.667	268.25	223.333	1100.25	0.553208	0.243808	0.202984
Cd24a	chr10	+	2580	protein_coding	8490	7556	8400	4211	4162	4096	4817	2298	3858	2943	-0.626652	1.86865e-06	-1.2723	3.25927e-18	-0.472288	0.00035421	50831	8148.67	4321.5	3033	15503.2	0.525613	0.27875	0.195637
Id2	chr12	-	2438	protein_coding	1433	1357	1463	588	579	581	614	472	610	472	-1.0467	5.99792e-14	-1.27546	7.79292e-19	-0.181762	0.222576	8169	1417.67	590.5	518	2526.17	0.561193	0.233753	0.205054
Lin7c	chr2	+	4521	protein_coding	3508	3077	3534	1774	1665	1900	1623	1036	1410	1288	-0.719764	1.49782e-09	-1.28794	5.93164e-24	-0.446673	0.000178208	20815	3373	1740.5	1244.67	6358.17	0.530499	0.273742	0.195759
Gm10762	chr2	-	1133	protein_coding	145	126	148	55	73	71	89	33	50	51	-0.41615	0.0128293	-1.30512	3.8947e-07	-0.410558	0.0279551	841	139.667	72	44.6667	256.333	0.544863	0.280884	0.174252
Lrrc29	chr8	-	3958	protein_coding	78	163	118	80	53	46	48	32	38	38	-0.46926	0.00717916	-1.31251	8.67974e-07	-0.345123	0.064865	694	119.667	56.75	36	212.417	0.563358	0.267164	0.169478
Fkbp7	chr2	-	1485	protein_coding	115	170	110	38	52	36	40	26	48	49	-1.20999	2.08287e-06	-1.31404	6.79088e-07	-0.0392462	0.873434	684	131.667	41.5	41	214.167	0.614786	0.193774	0.19144
Bcap29	chr12	-	7590	protein_coding	4595	3599	4815	2017	2285	2280	1732	1130	1834	1664	-0.806715	2.63054e-08	-1.33647	4.08391e-18	-0.382239	0.00582444	25951	4336.33	2078.5	1542.67	7957.5	0.544937	0.2612	0.193863
Gm20594	chr6	+	449	protein_coding	126	108	148	62	78	46	28	46	18	34	-0.454902	0.0114101	-1.3728	1.75468e-05	-0.260004	0.165609	694	127.333	53.5	32.6667	213.5	0.596409	0.250585	0.153005
2610044O15Rik8	chr8	-	3859	protein_coding	168	213	211	80	83	114	69	49	63	76	-0.79695	1.96158e-05	-1.37924	2.43261e-10	-0.305775	0.0829637	1126	197.333	86.5	62.6667	346.5	0.569505	0.249639	0.180856
Mat2a	chr6	-	4486	protein_coding	6826	6608	7413	3921	3792	3883	4483	1386	3170	2650	-0.467181	0.000744399	-1.38535	1.69555e-17	-0.702163	1.84634e-06	44132	6949	4019.75	2402	13370.8	0.519717	0.300638	0.179646
Amd1	chr10	-	3542	protein_coding	5038	4744	5141	2656	2835	2892	3414	1236	2014	1820	-0.458099	0.000464285	-1.40399	6.62271e-21	-0.768603	2.99062e-08	31790	4974.33	2949.25	1690	9613.58	0.517428	0.306779	0.175793
Fkbp1b	chr12	-	1021	protein_coding	212	265	306	178	173	171	181	79	82	88	-0.258969	0.0833917	-1.40617	1.11032e-13	-0.976254	7.235e-08	1735	261	175.75	83	519.75	0.502165	0.338143	0.159692
Trmt11	chr10	-	5308	protein_coding	1210	1101	1183	524	597	614	519	303	455	404	-0.795558	6.44595e-09	-1.43269	2.80658e-22	-0.482285	0.000324262	6910	1164.67	563.5	387.333	2115.5	0.55054	0.266367	0.183093
Maoa	chrX	+	4167	protein_coding	1661	1414	1570	726	808	826	654	472	520	495	-0.778093	5.22271e-08	-1.46573	4.11851e-21	-0.508943	0.000244006	9146	1548.33	753.5	495.667	2797.5	0.55347	0.269348	0.177182
Herc3	chr6	+	9127	protein_coding	751	928	1044	532	405	422	405	200	337	328	-0.784257	6.99623e-10	-1.49158	4.01306e-27	-0.563012	1.13224e-05	5352	907.667	441	288.333	1637	0.55447	0.269395	0.176135
Nxpe4	chr9	+	5911	protein_coding	97	120	164	65	35	36	25	36	26	33	-1.12275	2.3814e-05	-1.55315	2.61573e-07	-0.139468	0.493553	637	127	40.25	31.6667	198.917	0.638458	0.202346	0.159196
Sik1	chr17	-	5133	protein_coding	198	220	216	144	112	118	172	36	58	82	-0.242793	0.135592	-1.58369	9.61887e-11	-1.05428	3.2575e-06	1356	211.333	136.5	58.6667	406.5	0.519885	0.335793	0.144321
Kbtbd3	chr9	+	2336	protein_coding	128	126	160	55	76	77	32	30	26	48	-0.557876	0.00329237	-1.59843	8.84658e-08	-0.389105	0.0414428	758	138	60	34.6667	232.667	0.593123	0.25788	0.148997
Mpp3	chr11	-	9385	protein_coding	110	130	114	80	66	58	52	26	31	34	-0.392885	0.0163317	-1.64957	5.89855e-10	-0.749387	0.000504415	701	118	64	30.3333	212.333	0.55573	0.301413	0.142857
3110082I17Rik	chr5	-	2885	protein_coding	4471	6505	5730	3175	2384	2751	3526	1142	1678	1757	-0.600825	2.20424e-06	-1.70027	1.01286e-32	-0.939203	3.25717e-12	33119	5568.67	2959	1525.67	10053.3	0.553912	0.29433	0.151757
Cirbp	chr10	+	2604	protein_coding	1257	1758	1559	599	558	485	359	376	464	364	-1.37705	4.94917e-23	-1.74053	8.3037e-32	-0.269433	0.0582658	7779	1524.67	500.25	401.333	2426.25	0.628405	0.206182	0.165413
1700003F12Rik	chr2	+	976	protein_coding	292	539	464	252	195	264	164	64	113	109	-0.604231	7.36945e-05	-1.97341	1.89946e-24	-1.12098	1.71435e-09	2456	431.667	218.75	95.3333	745.75	0.578836	0.293329	0.127836
Caprin2	chr6	-	14140	protein_coding	512	337	298	250	202	198	171	50	108	80	-0.456295	0.00625062	-2.09446	2.49467e-16	-1.22516	2.43018e-07	2206	382.333	205.25	79.3333	666.917	0.573285	0.30776	0.118955
Mnd1	chr3	-	875	protein_coding	1353	1310	1346	614	674	761	548	226	288	275	-0.79978	1.49005e-09	-2.19774	3.57008e-51	-1.28357	9.07133e-20	7395	1336.33	649.25	263	2248.58	0.5943	0.288737	0.116963
Slc14a1	chr18	-	3995	protein_coding	90	105	96	84	72	75	27	13	14	18	-0.167858	0.319448	-2.27968	1.17529e-10	-1.68115	1.80707e-07	594	97	64.5	15	176.5	0.549575	0.365439	0.0849858
Haghl	chr17	-	2643	protein_coding	1211	1669	1467	745	597	574	529	206	329	243	-1.03221	1.88709e-17	-2.32981	5.65767e-71	-1.23525	4.89912e-22	7570	1449	611.25	259.333	2319.58	0.624681	0.263517	0.111802
Rbm3	chrX	-	4698	protein_coding	33542	36076	35175	12105	12250	12584	10219	2839	4332	3801	-1.38255	1.64353e-46	-3.12816	5.03848e-207	-1.70926	3.83304e-70	162923	34931	11789.5	3657.33	50377.8	0.69338	0.234022	0.0725981

## Sheet: all
Gene	Chr	Strand	Length	gene_type	34C_1	34C_2	34C_3	37C_1	37C_2	37C_3	37C_4	38C_1	38C_2	38C_3	SUM	34C	37C	38C	SUM	34C	37C	38C	fc38/37
Rsad2	chr12	-	4335	protein_coding	172	252	319	252	324	274	180	875	1203	962	4813	247.667	257.5	1013.33	1518.5	0.1631	0.169575	0.667325	3.93528
Ifit3	chr19	+	1745	protein_coding	91	146	130	94	146	164	123	347	550	605	2396	122.333	131.75	500.667	754.75	0.162085	0.174561	0.663354	3.80013
Oasl2	chr5	+	6374	protein_coding	206	416	447	791	742	763	520	2214	2873	2476	11448	356.333	704	2521	3581.33	0.0994974	0.196575	0.703928	3.58097
Ifit1	chr19	+	2656	protein_coding	132	188	228	168	200	152	134	364	624	574	2764	182.667	163.5	520.667	866.833	0.210729	0.188618	0.600654	3.18451
Ifit2	chr19	+	3927	protein_coding	416	440	680	486	554	614	358	1128	1764	1564	8004	512	503	1485.33	2500.33	0.204773	0.201173	0.594054	2.95295
Cxcl10	chr5	-	2252	protein_coding	138	145	140	236	216	284	223	547	784	612	3325	141	239.75	647.667	1028.42	0.137104	0.233125	0.629771	2.70143
Stat2	chr10	+	5926	protein_coding	928	1654	1783	2077	1526	1649	1352	3736	5628	3992	24325	1455	1651	4452	7558	0.192511	0.218444	0.589045	2.69655
Oas3	chr5	-	7069	protein_coding	3818	6480	6579	9122	6734	7233	5751	15118	23157	16984	100976	5625.67	7210	18419.7	31255.3	0.179991	0.230681	0.589329	2.55474
Cd86	chr16	-	3661	protein_coding	58	54	86	22	44	52	18	82	112	64	592	66	34	86	186	0.354839	0.182796	0.462366	2.52941
Trim34a	chr7	+	2592	protein_coding	49	46	71	54	48	96	37	100	191	148	840	55.3333	58.75	146.333	260.417	0.21248	0.2256	0.56192	2.49078
Oasl1	chr5	+	2608	protein_coding	3328	5276	4890	5337	4155	4904	3809	9462	12622	9508	63291	4498	4551.25	10530.7	19579.9	0.229725	0.232445	0.53783	2.3138
Zbp1	chr2	-	3529	protein_coding	372	540	642	680	624	699	592	1170	1468	1534	8321	518	648.75	1390.67	2557.42	0.202548	0.253674	0.543778	2.14361
Ifit1bl2	chr19	-	3367	protein_coding	18	12	12	18	12	16	14	43	25	27	197	14	15	31.6667	60.6667	0.230769	0.247253	0.521978	2.11111
Dtx3l	chr16	-	5725	protein_coding	932	1225	1268	1502	1312	1301	1069	2239	3365	2438	16651	1141.67	1296	2680.67	5118.33	0.223054	0.253207	0.523738	2.06842
Tlr3	chr8	-	5207	protein_coding	118	176	244	197	128	139	140	244	363	326	2075	179.333	151	311	641.333	0.279626	0.235447	0.484927	2.0596
Ddx60	chr8	+	8684	protein_coding	167	165	216	98	148	148	83	132	328	276	1761	182.667	119.25	245.333	547.25	0.33379	0.217908	0.448302	2.0573
Isg15	chr4	-	756	protein_coding	1847	2518	2649	2908	2844	2742	2272	4908	5708	5774	34170	2338	2691.5	5463.33	10492.8	0.222819	0.256508	0.520673	2.02985
Ddx58	chr4	-	7050	protein_coding	1870	2625	2613	2538	2723	3427	2076	4581	6171	5596	34220	2369.33	2691	5449.33	10509.7	0.225443	0.25605	0.518507	2.02502
Ifih1	chr2	-	8165	protein_coding	682	980	1234	968	965	1098	816	1599	2356	1869	12567	965.333	961.75	1941.33	3868.42	0.249542	0.248616	0.501842	2.01854
Itgax	chr7	+	4803	protein_coding	32	23	26	17	20	26	38	50	60	42	334	27	25.25	50.6667	102.917	0.262348	0.245344	0.492308	2.0066
Isg20	chr7	+	1860	protein_coding	330	345	338	466	489	487	298	652	967	986	5358	337.667	435	868.333	1641	0.205769	0.265082	0.529149	1.99617
Pml	chr9	-	5571	protein_coding	1514	2644	2748	3605	2815	3607	2602	4835	7713	6188	38271	2302	3157.25	6245.33	11704.6	0.196675	0.269745	0.53358	1.97809
Il23a	chr10	-	2247	protein_coding	30	34	69	80	36	70	16	137	78	82	632	44.3333	50.5	99	193.833	0.228719	0.260533	0.510748	1.9604
Oas1h	chr5	+	1703	protein_coding	28	22	30	32	46	44	30	57	109	55	453	26.6667	38	73.6667	138.333	0.192771	0.274699	0.53253	1.9386
Stat1	chr1	+	7105	protein_coding	450	545	655	728	777	707	592	1215	1659	1181	8509	550	701	1351.67	2602.67	0.211322	0.269339	0.519339	1.9282
Irf1	chr11	+	3976	protein_coding	662	1045	921	1282	1048	1217	823	1904	2432	1966	13300	876	1092.5	2100.67	4069.17	0.215277	0.268482	0.51624	1.92281
Slfn8	chr11	-	4091	protein_coding	492	764	687	754	638	821	558	940	1614	1393	8661	647.667	692.75	1315.67	2656.08	0.243843	0.260816	0.495341	1.89919
Irf7	chr7	-	3776	protein_coding	4958	9070	8449	11300	9074	11186	8190	15696	21469	19178	118570	7492.33	9937.5	18781	36210.8	0.206909	0.274434	0.518657	1.88991
Oas2	chr5	-	4451	protein_coding	1300	1915	1977	2525	2032	2238	1792	3159	4673	4034	25645	1730.67	2146.75	3955.33	7832.75	0.220953	0.274074	0.504974	1.84248
Trim30a	chr7	-	4111	protein_coding	2605	2478	3276	2636	2656	2339	1984	3500	5046	4558	31078	2786.33	2403.75	4368	9558.08	0.291516	0.251489	0.456995	1.81716
Mov10	chr3	-	5607	protein_coding	2470	4292	3891	5894	4142	5015	4200	6686	10632	8057	55279	3551	4812.75	8458.33	16822.1	0.211092	0.286097	0.502811	1.75748
Zc3hav1	chr6	-	6518	protein_coding	3829	5654	5863	5287	3954	4904	4055	7025	9682	7194	57447	5115.33	4550	7967	17632.3	0.290111	0.258049	0.45184	1.75099
Rtp4	chr16	+	2131	protein_coding	3181	3360	3963	3340	3300	3519	2490	4884	6322	5346	39705	3501.33	3162.25	5517.33	12180.9	0.287444	0.259607	0.452949	1.74475
Il10rb	chr16	+	3808	protein_coding	635	887	1066	860	816	889	787	1300	1588	1413	10241	862.667	838	1433.67	3134.33	0.275231	0.267361	0.457407	1.71082
Dhx58	chr11	-	3272	protein_coding	1281	2030	2163	2297	2172	2191	1832	2820	4297	3633	24716	1824.67	2123	3583.33	7531	0.242287	0.281901	0.475811	1.68786
Trim25	chr11	+	5754	protein_coding	5781	8584	8905	9181	6454	8622	8513	10385	17197	13737	97359	7756.67	8192.5	13773	29722.2	0.260972	0.275636	0.463392	1.68117
Apobec1	chr6	-	2702	protein_coding	4922	5798	6595	5073	5877	6106	4647	7679	9998	9362	66057	5771.67	5425.75	9013	20210.4	0.285579	0.268463	0.445958	1.66115
Lyst	chr13	+	17459	protein_coding	676	971	1051	817	592	746	601	857	1273	1087	8671	899.333	689	1072.33	2660.67	0.338011	0.258958	0.403032	1.55636
Acod1	chr14	+	2623	protein_coding	1271	1485	1251	1416	1175	1156	732	1307	1979	1938	13710	1335.67	1119.75	1741.33	4196.75	0.318262	0.266814	0.414924	1.55511
Adar	chr3	+	8118	protein_coding	4198	6567	5939	6570	4437	5802	4947	6671	10622	8057	63810	5568	5439	8450	19457	0.28617	0.279539	0.434291	1.55359
Irf2	chr8	+	7396	protein_coding	1408	2233	2272	2328	1805	2131	1710	2445	3840	2928	23100	1971	1993.5	3071	7035.5	0.280151	0.283349	0.436501	1.54051
Elmod2	chr8	-	11138	protein_coding	460	502	472	350	406	352	284	426	665	497	4414	478	348	529.333	1355.33	0.352681	0.256763	0.390556	1.52107
Slfn9	chr11	-	5965	protein_coding	667	921	1088	942	818	869	813	836	1689	1398	10041	892	860.5	1307.67	3060.17	0.291487	0.281194	0.427319	1.51966
Ifi44l	chr3	-	1376	protein_coding	4787	4306	5258	3267	4307	3768	2909	4502	6831	4902	44837	4783.67	3562.75	5411.67	13758.1	0.347699	0.258957	0.393345	1.51896
Bcl2	chr1	-	9157	protein_coding	434	485	530	487	397	324	371	506	766	509	4809	483	394.75	593.667	1471.42	0.328255	0.268279	0.403466	1.50391
Tlr9	chr9	+	3478	protein_coding	242	410	558	532	274	412	266	424	715	534	4367	403.333	371	557.667	1332	0.302803	0.278529	0.418669	1.50314
Agbl5	chr5	+	7053	protein_coding	384	490	478	644	502	616	463	699	931	866	6073	450.667	556.25	832	1838.92	0.245072	0.302488	0.45244	1.49573
Rnasel	chr1	+	6641	protein_coding	250	428	377	297	326	307	185	303	536	380	3389	351.667	278.75	406.333	1036.75	0.339201	0.268869	0.39193	1.4577
Sec14l1	chr11	+	7176	protein_coding	2528	3720	3286	4455	3436	3739	3086	4621	6349	5047	40267	3178	3679	5339	12196	0.260577	0.301656	0.437766	1.45121
Samhd1	chr2	-	9150	protein_coding	4470	6523	6532	6684	5811	7566	6065	7390	11030	9952	72023	5841.67	6531.5	9457.33	21830.5	0.267592	0.299191	0.433217	1.44796
Trim56	chr5	-	9281	protein_coding	1105	1737	1873	1828	1612	1690	1536	1748	2940	2510	18579	1571.67	1666.5	2399.33	5637.5	0.278788	0.29561	0.425602	1.43974
Ptpn22	chr3	+	6775	protein_coding	1034	1346	1458	1286	1049	1392	1199	1778	1883	1648	14073	1279.33	1231.5	1769.67	4280.5	0.298875	0.2877	0.413425	1.437
Unc13d	chr11	-	4679	protein_coding	46	82	48	104	96	134	82	150	172	125	1039	58.6667	104	149	311.667	0.188235	0.33369	0.478075	1.43269
Nlrp3	chr11	+	4057	protein_coding	1731	2401	2630	2816	2453	2559	2072	2814	4242	3446	27164	2254	2475	3500.67	8229.67	0.273887	0.300741	0.425372	1.41441
Parp9	chr16	+	4872	protein_coding	2347	2659	3024	2096	2240	2488	1825	2335	3378	3393	25785	2676.67	2162.25	3035.33	7874.25	0.339927	0.274598	0.385476	1.40378
Ifngr1	chr10	+	2847	protein_coding	1225	1534	1485	1713	1636	1565	1184	1989	2458	1918	16707	1414.67	1524.5	2121.67	5060.83	0.279532	0.301235	0.419233	1.39171
Ifnar2	chr16	+	3329	protein_coding	1636	2507	2454	2109	1906	2253	1569	2422	2980	2686	22522	2199	1959.25	2696	6854.25	0.320823	0.285845	0.393333	1.37604
Spn	chr7	-	4681	protein_coding	382	574	646	700	690	676	426	762	1010	791	6657	534	623	854.333	2011.33	0.265496	0.309745	0.42476	1.37132
Cd40	chr2	+	3406	protein_coding	345	394	508	641	818	560	494	889	935	724	6308	415.667	628.25	849.333	1893.25	0.219552	0.331837	0.448611	1.3519
Eif2ak2	chr17	-	5113	protein_coding	2470	2768	3270	2377	2272	2717	2296	2380	3791	3611	27952	2836	2415.5	3260.67	8512.17	0.33317	0.28377	0.38306	1.34989
Il15	chr8	-	2261	protein_coding	129	173	102	195	158	156	80	179	239	177	1588	134.667	147.25	198.333	480.25	0.28041	0.306611	0.412979	1.34692
Traf3ip2	chr10	+	3687	protein_coding	388	591	599	740	472	734	651	758	1076	759	6768	526	649.25	864.333	2039.58	0.257896	0.318325	0.423779	1.33128
Ddit4	chr10	-	1755	protein_coding	822	1574	1202	2604	2130	1856	1043	2210	2750	2606	18797	1199.33	1908.25	2522	5629.58	0.213041	0.338968	0.447991	1.32163
Rnf216	chr5	-	7182	protein_coding	1458	2020	1854	2179	1421	1794	1616	1940	2760	2216	19258	1777.33	1752.5	2305.33	5835.17	0.30459	0.300334	0.395076	1.31545
Oas1a	chr5	-	1885	protein_coding	7671	11114	10524	13332	11023	11912	11969	13744	17052	16592	124933	9769.67	12059	15796	37624.7	0.259661	0.320508	0.419831	1.30989
Bcl2l1	chr2	-	4586	protein_coding	7658	9574	8877	9475	6963	7667	7508	9183	12115	9698	88718	8703	7903.25	10332	26938.2	0.323072	0.293384	0.383544	1.30731
Irf5	chr6	+	2905	protein_coding	6718	10741	9606	13176	9668	12175	9928	12329	16169	15482	115992	9021.67	11236.8	14660	34918.4	0.258364	0.3218	0.419836	1.30465
Mavs	chr2	+	3345	protein_coding	1537	2448	2325	2605	2041	2316	1905	2592	3406	2635	23810	2103.33	2216.75	2877.67	7197.75	0.292221	0.307978	0.399801	1.29815
Eif2ak4	chr2	+	7457	protein_coding	718	1189	1086	1020	828	1147	886	836	1598	1335	10643	997.667	970.25	1256.33	3224.25	0.309426	0.300923	0.389651	1.29486
Unc93b1	chr19	+	3031	protein_coding	14301	22336	18856	23003	16466	17992	16179	20561	27519	23331	200544	18497.7	18410	23803.7	60711.3	0.304682	0.303238	0.392079	1.29297
Fadd	chr7	-	3903	protein_coding	638	969	895	977	679	951	827	965	1307	1044	9252	834	858.5	1105.33	2797.83	0.298088	0.306845	0.395068	1.28752
Oas1c	chr5	-	2405	protein_coding	190	259	271	244	208	190	125	193	263	278	2221	240	191.75	244.667	676.417	0.354811	0.283479	0.36171	1.27597
Trim11	chr11	+	3580	protein_coding	928	1299	1149	1406	1219	1297	1091	1270	2014	1492	13165	1125.33	1253.25	1592	3970.58	0.283418	0.315634	0.400949	1.2703
Apobec3	chr15	+	9454	protein_coding	1427	1838	1728	1934	1259	1419	1303	1733	2256	1636	16533	1664.33	1478.75	1875	5018.08	0.331667	0.294684	0.373649	1.26796
Ddx17	chr15	-	7643	protein_coding	3137	3846	3818	5335	3988	4600	4382	4045	7276	6048	46475	3600.33	4576.25	5789.67	13966.2	0.257788	0.327665	0.414547	1.26516
Setd2	chr9	+	10754	protein_coding	1166	1944	1850	1489	1161	1394	1384	1212	2142	1704	15446	1653.33	1357	1686	4696.33	0.352048	0.288949	0.359003	1.24245
Ifnar1	chr16	+	5940	protein_coding	941	1363	1386	1240	1048	1261	1085	1110	1735	1472	12641	1230	1158.5	1439	3827.5	0.321359	0.302678	0.375963	1.24212
Cd37	chr7	-	3522	protein_coding	3572	5644	4741	6627	4994	5864	4289	5952	7382	6923	55988	4652.33	5443.5	6752.33	16848.2	0.276133	0.323092	0.400776	1.24044
Bst2	chr8	-	903	protein_coding	16136	22513	20798	25656	22239	23396	21675	24159	31203	30783	238558	19815.7	23241.5	28715	71772.2	0.276091	0.323823	0.400085	1.23551
Nlrx1	chr9	-	5750	protein_coding	437	748	703	763	586	681	509	622	926	804	6779	629.333	634.75	784	2048.08	0.307279	0.309924	0.382797	1.23513
Pum1	chr4	+	6008	protein_coding	1563	2524	2414	2639	1779	2185	1862	1906	3353	2572	22797	2167	2116.25	2610.33	6893.58	0.31435	0.306988	0.378661	1.23347
Map3k14	chr11	-	6550	protein_coding	823	1251	1185	1028	931	968	888	1071	1324	1126	10595	1086.33	953.75	1173.67	3213.75	0.338027	0.296772	0.365202	1.23058
Tlr7	chrX	-	4082	protein_coding	6475	5861	7187	4318	4491	4224	3984	4434	6484	4540	51998	6507.67	4254.25	5152.67	15914.6	0.408912	0.267318	0.32377	1.21118
Atg7	chr6	+	6968	protein_coding	1580	2626	2514	2152	1864	2170	2023	2048	2857	2517	22351	2240	2052.25	2474	6766.25	0.331055	0.303307	0.365638	1.20551
Ptprc	chr1	-	18313	protein_coding	2839	3458	4169	2808	2721	3015	2618	2764	3949	3369	31710	3488.67	2790.5	3360.67	9639.83	0.361901	0.289476	0.348623	1.20432
Ticam1	chr17	-	2992	protein_coding	1228	2022	1650	2417	1822	2176	1662	1890	2893	2486	20246	1633.33	2019.25	2423	6075.58	0.268836	0.332355	0.398809	1.19995
Itch	chr2	+	9709	protein_coding	1349	1671	1878	1804	1403	1986	1586	1472	2375	2242	17766	1632.67	1694.75	2029.67	5357.08	0.304768	0.316357	0.378875	1.19762
Polr3c	chr3	-	3386	protein_coding	2750	4514	4250	4515	3903	4448	3479	4135	5536	4925	42455	3838	4086.25	4865.33	12789.6	0.300088	0.319498	0.380414	1.19066
Tkfc	chr19	-	4617	protein_coding	641	956	801	1124	767	841	699	840	1187	1012	8868	799.333	857.75	1013	2670.08	0.299366	0.321245	0.379389	1.181
Lsm14a	chr7	-	6136	protein_coding	3925	4607	4784	4038	3778	4344	3641	3743	5455	4715	43030	4438.67	3950.25	4637.67	13026.6	0.340739	0.303245	0.356016	1.17402
Ticam2	chr18	-	5792	protein_coding	430	531	525	522	585	585	482	605	768	537	5570	495.333	543.5	636.667	1675.5	0.295633	0.324381	0.379986	1.17142
Tbk1	chr10	-	3910	protein_coding	1234	1494	1553	1139	1012	1343	1019	988	1616	1357	12755	1427	1128.25	1320.33	3875.58	0.368203	0.291117	0.34068	1.17025
Oas1g	chr5	-	2340	protein_coding	5204	7338	7007	8412	7200	6902	6094	8120	8945	7964	73186	6516.33	7152	8343	22011.3	0.296044	0.324924	0.379032	1.16653
Zc3h12a	chr4	-	2882	protein_coding	648	1141	965	1020	823	1092	803	835	1242	1187	9756	918	934.5	1088	2940.5	0.312192	0.317803	0.370005	1.16426
Ifitm6	chr7	-	905	protein_coding	3095	3353	3115	3111	2661	2892	2593	2834	3515	3478	30647	3187.67	2814.25	3275.67	9277.58	0.343588	0.303339	0.353073	1.16396
Rnf135	chr11	+	2140	protein_coding	608	811	757	823	554	561	544	595	898	668	6819	725.333	620.5	720.333	2066.17	0.351053	0.300315	0.348633	1.16089
Trim44	chr2	-	5645	protein_coding	1531	1942	2160	1858	1586	1840	1614	1556	2376	2066	18529	1877.67	1724.5	1999.33	5601.5	0.335208	0.307864	0.356928	1.15937
Mlkl	chr8	-	2303	protein_coding	518	700	692	614	670	887	604	582	955	875	7097	636.667	693.75	804	2134.42	0.298286	0.32503	0.376684	1.15892
Sin3a	chr9	+	5385	protein_coding	1344	1961	1784	1622	1386	1523	1372	1334	2038	1758	16122	1696.33	1475.75	1710	4882.08	0.347461	0.302279	0.35026	1.15873
Il12rb1	chr8	+	4105	protein_coding	584	969	750	905	683	772	552	839	915	761	7730	767.667	728	838.333	2334	0.328906	0.311911	0.359183	1.15156
Aim2	chr1	+	3501	protein_coding	1956	1919	2226	1511	1511	1621	1049	1449	1932	1512	16686	2033.67	1423	1631	5087.67	0.399725	0.279696	0.320579	1.14617
Riok3	chr18	+	10963	protein_coding	2334	2338	2845	1592	1947	2002	1382	1735	2382	1769	20326	2505.67	1730.75	1962	6198.42	0.404243	0.279225	0.316532	1.13361
Pcbp2	chr15	+	5203	protein_coding	11100	16716	15845	17446	12609	16021	13499	13888	19470	17258	153852	14553.7	14893.8	16872	46319.4	0.314202	0.321544	0.364253	1.13282
Zmynd11	chr13	-	10955	protein_coding	1139	1427	1465	1330	877	1230	1076	961	1578	1284	12367	1343.67	1128.25	1274.33	3746.25	0.35867	0.301168	0.340162	1.12948
Ilf3	chr9	+	10843	protein_coding	2583	3547	3910	3851	2827	3677	3052	2827	4728	3690	34692	3346.67	3351.75	3748.33	10446.8	0.320355	0.320841	0.358804	1.11832
Card9	chr2	-	2293	protein_coding	2264	3157	3087	2711	2725	2706	1785	2698	3041	2581	26755	2836	2481.75	2773.33	8091.08	0.350509	0.306727	0.342764	1.11749
Ppm1b	chr17	+	5251	protein_coding	1089	1113	1294	1026	746	1138	1032	898	1266	1138	10740	1165.33	985.5	1100.67	3251.5	0.358399	0.303091	0.33851	1.11686
Polr3d	chr14	-	2854	protein_coding	1210	1679	1705	1150	1028	1410	1174	1062	1510	1410	13338	1531.33	1190.5	1327.33	4049.17	0.378185	0.294011	0.327804	1.11494
Il27	chr7	-	1021	protein_coding	95	108	110	204	157	135	91	168	169	148	1385	104.333	146.75	161.667	412.75	0.252776	0.355542	0.391682	1.10165
Clpb	chr7	+	9960	protein_coding	2112	3415	3203	3511	2864	3258	2640	2830	3988	3295	31116	2910	3068.25	3371	9349.25	0.311255	0.328181	0.360564	1.09867
Gpatch3	chr4	+	2086	protein_coding	910	1324	1222	1199	917	1191	1050	953	1397	1215	11378	1152	1089.25	1188.33	3429.58	0.335901	0.317604	0.346495	1.09096
Cgas	chr9	-	4126	protein_coding	1328	1765	1920	1337	1377	1254	1366	1118	1723	1500	14688	1671	1333.5	1447	4451.5	0.375379	0.299562	0.325059	1.08511
Ncbp3	chr11	+	17240	protein_coding	800	1147	1205	902	829	1085	856	750	1204	1034	9812	1050.67	918	996	2964.67	0.354396	0.309647	0.335957	1.08497
Ccl5	chr11	-	960	protein_coding	318	472	380	410	324	348	344	352	382	418	3748	390	356.5	384	1130.5	0.34498	0.315347	0.339673	1.07714
Becn1	chr11	-	7065	protein_coding	1507	1978	2007	1789	1542	1928	1572	1451	2228	1794	17796	1830.67	1707.75	1824.33	5362.75	0.341367	0.318447	0.340186	1.06827
Irf3	chr7	+	3442	protein_coding	2941	4242	3864	5086	3866	4042	4007	3752	4996	4831	41627	3682.33	4250.25	4526.33	12458.9	0.295558	0.341141	0.363301	1.06496
Cnot7	chr8	-	5821	protein_coding	1385	1501	2024	1285	1142	1147	1211	1047	1540	1208	13490	1636.67	1196.25	1265	4097.92	0.39939	0.291917	0.308693	1.05747
Dhx36	chr3	-	10217	protein_coding	1226	1401	1531	1017	1190	1340	997	941	1448	1214	12305	1386	1136	1201	3723	0.37228	0.30513	0.322589	1.05722
Hyal2	chr9	+	3293	protein_coding	1276	1932	1806	2254	1504	2334	2140	1823	2253	2426	19748	1671.33	2058	2167.33	5896.67	0.283437	0.349011	0.367552	1.05313
Pum2	chr12	+	7260	protein_coding	3563	4476	5114	3517	3250	3623	3196	2590	4384	3624	37337	4384.33	3396.5	3532.67	11313.5	0.387531	0.300217	0.312252	1.04009
Ifitm3	chr7	-	678	protein_coding	79194	112333	93798	110048	87936	97387	99400	86883	108972	111537	987488	95108.3	98692.8	102464	296265	0.321024	0.333123	0.345852	1.03821
Plscr1	chr9	+	2462	protein_coding	942	1131	1073	831	810	870	683	788	970	728	8826	1048.67	798.5	828.667	2675.83	0.391903	0.298412	0.309685	1.03778
Polr3b	chr10	+	5262	protein_coding	1249	1856	1845	1739	1383	1664	1401	1265	1827	1709	15938	1650	1546.75	1600.33	4797.08	0.343959	0.322436	0.333605	1.03464
Pqbp1	chrX	-	1636	protein_coding	2115	3222	2831	2900	2174	3011	2811	2277	2963	3153	27457	2722.67	2724	2797.67	8244.33	0.330247	0.330409	0.339344	1.02704
C1qbp	chr11	-	2826	protein_coding	16080	23298	22368	20024	16785	20259	18169	16002	21110	20734	194829	20582	18809.2	19282	58673.2	0.35079	0.320576	0.328634	1.02513
Nploc4	chr11	-	4776	protein_coding	3984	5743	5608	4479	3032	3922	4116	3029	4732	4192	42837	5111.67	3887.25	3984.33	12983.3	0.393712	0.299405	0.306883	1.02497
Crcp	chr5	+	1585	protein_coding	1212	1384	1324	1062	1010	1296	1052	952	1267	1178	11737	1306.67	1105	1132.33	3544	0.368698	0.311795	0.319507	1.02474
Dhx9	chr1	-	9603	protein_coding	8569	10341	10171	6274	5564	5882	6259	4400	7598	6391	71449	9693.67	5994.75	6129.67	21818.1	0.444295	0.274761	0.280944	1.02251
Akap1	chr11	-	4390	protein_coding	1391	2183	1968	2007	1362	1674	1760	1324	2157	1713	17539	1847.33	1700.75	1731.33	5279.42	0.349912	0.322147	0.32794	1.01798
Nop53	chr7	-	3847	protein_coding	8924	14248	12018	14128	11819	14703	10644	10540	14272	14010	125306	11730	12823.5	12940.7	37494.2	0.312849	0.342013	0.345138	1.00914
Tagap	chr17	+	3080	protein_coding	356	436	461	340	350	354	246	254	350	370	3517	417.667	322.5	324.667	1064.83	0.392237	0.302864	0.304899	1.00672
Bnip3l	chr14	-	3859	protein_coding	1915	2028	2114	2721	2984	2538	1671	1825	2738	2898	23432	2019	2478.5	2487	6984.5	0.289069	0.354857	0.356074	1.00343
Tarbp2	chr15	+	4549	protein_coding	1225	1832	1796	1862	1442	1938	1968	1476	1959	1940	17438	1617.67	1802.5	1791.67	5211.83	0.310383	0.345848	0.343769	0.99399
Gpam	chr19	-	6664	protein_coding	578	834	845	682	440	636	610	384	729	648	6386	752.333	592	587	1931.33	0.389541	0.306524	0.303935	0.991554
Traf3ip1	chr1	+	3712	protein_coding	633	741	724	620	559	592	482	398	691	580	6020	699.333	563.25	556.333	1818.92	0.384478	0.309662	0.30586	0.98772
Ercc6	chr14	+	12851	protein_coding	643	796	835	545	488	600	429	358	608	561	5863	758	515.5	509	1782.5	0.425245	0.289201	0.285554	0.987391
Chuk	chr19	-	5087	protein_coding	2019	1934	2247	1400	1501	1358	1249	1104	1591	1381	15784	2066.67	1377	1358.67	4802.33	0.430346	0.286736	0.282918	0.986686
Polr3e	chr7	+	5024	protein_coding	1532	2271	2036	2075	1712	2042	1831	1468	2281	1892	19140	1946.33	1915	1880.33	5741.67	0.338984	0.333527	0.327489	0.981897
Traf3	chr12	+	7350	protein_coding	1315	2036	1804	1612	1216	1553	1794	1061	1875	1571	15837	1718.33	1543.75	1502.33	4764.42	0.36066	0.324017	0.315324	0.973171
G3bp1	chr11	+	7064	protein_coding	15390	20171	20222	18059	15010	17132	17344	11871	19766	16854	171819	18594.3	16886.2	16163.7	51644.2	0.360047	0.326973	0.312981	0.957209
Ankrd17	chr5	-	35542	protein_coding	2721	3928	4064	3388	2554	3095	2933	1829	3661	3060	31233	3571	2992.5	2850	9413.5	0.379349	0.317895	0.302757	0.952381
Ddx41	chr13	-	2687	protein_coding	4498	6076	5260	5583	4754	5384	5153	4164	5594	5111	51577	5278	5218.5	4956.33	15452.8	0.341555	0.337705	0.320739	0.949762
Phb2	chr6	+	3718	protein_coding	15198	22603	20782	20290	15915	19051	17747	13531	19509	18957	183583	19527.7	18250.8	17332.3	55110.8	0.354335	0.331165	0.3145	0.949678
Abcf3	chr16	+	3558	protein_coding	1205	1816	1646	1651	1242	1592	1492	986	1745	1522	14897	1555.67	1494.25	1417.67	4467.58	0.348212	0.334465	0.317323	0.948748
Ifngr2	chr16	+	3767	protein_coding	4695	5396	5568	5573	4438	4381	4845	3795	5245	4533	48469	5219.67	4809.25	4524.33	14553.2	0.35866	0.330459	0.310881	0.940757
Skp2	chr15	-	7875	protein_coding	1202	1575	1638	1402	974	1336	1284	796	1374	1327	12908	1471.67	1249	1165.67	3886.33	0.378677	0.321383	0.29994	0.93328
Ripk3	chr14	-	2292	protein_coding	2158	3046	3178	2981	2571	3180	2434	2183	3007	2586	27324	2794	2791.5	2592	8177.5	0.341669	0.341363	0.316967	0.928533
Zdhhc1	chr8	-	4219	protein_coding	627	934	840	767	579	695	614	429	738	674	6897	800.333	663.75	613.667	2077.75	0.385192	0.319456	0.295352	0.924545
Rnf26	chr9	-	3641	protein_coding	243	334	314	315	220	308	238	170	299	276	2717	297	270.25	248.333	815.583	0.364157	0.331358	0.304486	0.918902
Ddx1	chr12	-	5080	protein_coding	5730	8048	7984	6019	5879	7416	5638	3978	6022	6951	63665	7254	6238	5650.33	19142.3	0.378951	0.325875	0.295175	0.905792
Ifitm2	chr7	-	655	protein_coding	3636	5521	4717	5534	4469	4929	4531	3430	5063	4711	46541	4624.67	4865.75	4401.33	13891.8	0.332907	0.350262	0.316831	0.904554
Polr3f	chr2	+	7710	protein_coding	896	726	953	580	472	596	600	415	542	560	6340	858.333	562	505.667	1926	0.445656	0.291796	0.262548	0.899763
Ufd1	chr16	+	4336	protein_coding	2281	2566	2437	1574	1609	1919	1709	1291	1628	1676	18690	2428	1702.75	1531.67	5662.42	0.428792	0.300711	0.270497	0.899525
Creb3	chr4	+	2372	protein_coding	3149	4192	3799	3083	2622	2667	3025	2316	2839	2510	30202	3713.33	2849.25	2555	9117.58	0.407272	0.312501	0.280228	0.896727
Dicer1	chr12	-	16750	protein_coding	1368	1905	2226	1330	956	1262	1250	698	1400	1125	13520	1833	1199.5	1074.33	4106.83	0.446329	0.292074	0.261597	0.895651
Nt5c3	chr6	-	4250	protein_coding	1814	1564	1960	1010	1171	1111	1025	818	1141	902	12516	1779.33	1079.25	953.667	3812.25	0.466741	0.283101	0.250158	0.883638
Mul1	chr4	+	4000	protein_coding	1280	1650	1402	1504	1212	1342	1440	1031	1414	1146	13421	1444	1374.5	1197	4015.5	0.359607	0.342299	0.298095	0.870862
Ifi27l2b	chr12	-	1093	protein_coding	11	19	17	26	22	25	13	21	11	24	189	15.6667	21.5	18.6667	55.8333	0.280597	0.385075	0.334328	0.868217
Exosc5	chr7	+	6268	protein_coding	4778	7732	6925	6400	5506	6758	5769	4418	5653	5672	59611	6478.33	6108.25	5247.67	17834.2	0.363252	0.342501	0.294247	0.859111
Atad3a	chr4	-	3765	protein_coding	3913	6400	5736	4913	3757	4438	4397	2874	4420	3979	44827	5349.67	4376.25	3757.67	13483.6	0.396754	0.324561	0.278685	0.85865
Ttc4	chr4	-	3568	protein_coding	1869	2177	1952	1442	1465	1794	1670	1147	1359	1578	16453	1999.33	1592.75	1361.33	4953.42	0.403627	0.321546	0.274827	0.854706
Zmpste24	chr4	-	7145	protein_coding	4396	4059	4544	2568	2670	2866	2533	1801	2809	2132	30378	4333	2659.25	2247.33	9239.58	0.468961	0.287811	0.243229	0.8451
Ddx21	chr10	-	5177	protein_coding	11349	17476	17132	14325	12085	16582	13183	8703	13558	13252	137645	15319	14043.8	11837.7	41200.4	0.371817	0.340864	0.287319	0.842914
Usp15	chr10	-	16599	protein_coding	3836	4120	4203	3294	3902	3608	3520	2170	3359	3411	35423	4053	3581	2980	10614	0.381854	0.337385	0.280761	0.83217
Exosc4	chr15	+	1945	protein_coding	1576	2345	2058	2169	1780	1995	1863	1170	1729	1877	18562	1993	1951.75	1592	5536.75	0.359958	0.352508	0.287533	0.815678
Bnip3	chr7	-	2265	protein_coding	1662	1758	1895	2256	2916	2715	1580	1512	2255	1864	20413	1771.67	2366.75	1877	6015.42	0.294521	0.393447	0.312032	0.793071
Fv1	chr4	+	1380	protein_coding	61	68	66	64	43	58	46	22	39	60	527	65	52.75	40.3333	158.083	0.411176	0.333685	0.25514	0.764613
Selenok	chr14	+	1891	protein_coding	5554	6694	6450	4467	4249	4761	4624	2820	3936	3494	47049	6232.67	4525.25	3416.67	14174.6	0.439707	0.319251	0.241042	0.755023
Serinc3	chr2	-	3840	protein_coding	83076	74607	76689	52756	58087	51913	45577	31074	46273	37863	557915	78124	52083.2	38403.3	168611	0.46334	0.308897	0.227763	0.737345
Polr3h	chr15	-	4991	protein_coding	4111	5412	4918	3962	2832	2904	3628	2122	2419	2412	34720	4813.67	3331.5	2317.67	10462.8	0.460073	0.318413	0.221514	0.695683
Phb	chr11	+	2805	protein_coding	12808	16306	13906	14194	11562	12202	14832	7180	10265	10098	123353	14340	13197.5	9181	36718.5	0.390539	0.359424	0.250037	0.695662
Polr3k	chr2	+	3124	protein_coding	2308	2876	2616	1925	2176	2374	2738	1218	1596	1618	21445	2600	2303.25	1477.33	6380.58	0.407486	0.360978	0.231536	0.641412
Polr3g	chr13	-	3936	protein_coding	881	794	815	449	549	516	510	223	393	342	5472	830	506	319.333	1655.33	0.50141	0.305679	0.192912	0.631094
Trim12a	chr7	-	5781	protein_coding	60	82	55	57	55	57	74	13	55	14	522	65.6667	60.75	27.3333	153.75	0.4271	0.395122	0.177778	0.449931
